# Supplementary material for: Analysis of the differential urinary protein profile in IgA nephropathy patients of Uygur ethnicity
Source: BMC Nephrol. 2018 Dec 14;19:358. doi: 10.1186/s12882-018-1139-3 (PMC6295011; doi:10.1186/s12882-018-1139-3)
Supplement: Supplementary file 1 — Table S1. Clinical characteristics of Uygur normal controls and IgAN patients. (XLSX 13 kb) [file 12882_2018_1139_MOESM1_ESM.xlsx]

## Sheet: Sheet1
Uygur Normal control
Patient ID	SEX	AGE(year)	Group	BMI(mg/m2)	UAE (ug/min)	SCr(umol/L)	Alb(g/dl)	BUN(mmol／L)	MDRD(eGFR)(ml/min)	FBG(mmol/L)	LDL-C (mmol/L)	HDL-C (mmol/L)	TG (mmol/L)	SBP(mmHg)	DBP (mmHg)
U2	M	30-40	experiment group	24.01	11.02	98.01	43.64	4.08	108	4.49	3.68	1.39	1.18	138	85
U3	F	30-40	experiment group	21.05	13.28	86.56	48.37	4.26	92	4.26	2.75	1.42	1.69	126	84
U4	M	40-50	experiment group	18.09	12.35	90.02	39.08	7.05	94	5.39	2.53	1.32	1.64	105	78
U6	M	50-60	experiment group	21.06	12.46	87.54	53.21	5.95	96	4.67	2.26	1.12	1.87	129	86
U11	M	40-50	experiment group	22.34	9.59	85.06	55.01	6.38	108	4.38	2.18	1.43	0.83	138	75
U5	F	40-50	validation group	24.09	14.64	97.21	50.09	6.88	90	4.51	2.24	2.23	1.95	134	72
U8	M	40-50	validation group	20.16	13.37	83.36	53.29	7.03	105	4.67	3.08	1.15	1.16	135	80
U12	F	50-60	validation group	21.04	11.12	79.64	50.64	5.77	98	4.49	2.68	1.39	1.64	120	76
U17	M	40-50	validation group	19.58	9.86	100.01	48.06	6.48	92	5.26	2.75	1.42	0.69	115	74
U7	M	30-40	validation group	20.72	12.97	80.68	51.21	4.45	90	4.39	2.53	1.12	0.87	129	85
U10	M	40-50	validation group	19.96	8.22	64.39	45.09	7.32	106	4.51	2.16	1.33	0.93	130	79
U1	M	50-60	validation group	21.54	12.34	90.75	49.21	4.65	96	4.43	2.84	2.28	1.55	138	88
Urgur IgAN	SEX		Group	BMI(mg/m2)	UAE (ug/min)	SCr(umol/L)	Alb(g/l)	BUN(mmol／L)	MDRD(eGFR)(ml/min)	FBG(mmol/L)	LDL-C (mmol/L)	HDL-C (mmol/L)	TG (mmol/L)	SBP(mmHg)	DBP (mmHg)	Diagnosis
12	F	50-60	experiment group	25.5	218.27	61.43	44.34	5.68	107.2	5.01	1.63	1.2	0.73	130	70	IgAN grade III
16	F	40-50	experiment group	23	324.7	97.3	38.8	7.68	65.9	3.97	2.8	1.61	1.49	123	77	IgAN grade V
29	M	30-40	experiment group	21.6	243.4	732.4	35.7	26.76	6.2	4.84	1.89	0.89	1.63	172	105	IgAN grade V
14_8	M	40-50	experiment group	23.5	282.72	92.32	39.8	8.23	84,1	6.7	1.92	0.93	1.59	135	85	IgAN with mesangial proliferation
14_26	F	30-40	experiment group	26.6	570.16	175.06	27.8	8.7	87,8	4.58	4.82	1.62	4	120	80	IgAN grade IV
14_1	M	30-40	validation group	27.7	381	100.73	42.69	5.59	82.4	4.07	3.08	0.96	1.78	149	96	IgAN grade Ⅲ
14_10	F	40-50	validation group	19.3	442.62	152.87	40.42	8.38	36.1	4.74	3.17	1.66	0.99	140	80	IgAN grade Ⅲ
15_25	F	30-40	validation group	26	177	59.6	38.7	4.21	119.5	3.78	2.44	1.57	0.98	106	70	IgAN with mesangial proliferation,segmental glomurular sclerosis, M1E0S1T0
15_31	M	40-50	validation group	25.3	388.21	92.7	42.6	9.29	84.9	3.94	1.41	1.12	0.91	1`01	73	IgAN
15_8	M	30-40	validation group	21.1	379.18	149.08	36.38	6.26	46.7	3.42	2.64	0.94	2.3	140	90	IgAN with Glomerulosclerosis (70%),focal segmental glomurular sclerosis, Renal Tubular Atrophy, interstitial fibrosis(50%)
15_30	F	10-20	validation group		440.96	142.74	38.12	11.25	45.3	4.2	2.87	1.38	2.03	115	95	IgAN
13	M	30-40	validation group	27.4	452,00	138.72	36.72	7.23	59.4	4.78	3.47	1.08	2.32	130	78	IgAN grade Ⅳ
