# Supplementary material for: Analysis of the differential urinary protein profile in IgA nephropathy patients of Uygur ethnicity
Source: BMC Nephrol. 2018 Dec 14;19:358. doi: 10.1186/s12882-018-1139-3 (PMC6295011; doi:10.1186/s12882-018-1139-3)
Supplement: Supplementary file 2 — Table S2. Quantitative protein and peptide data. Quantitative values of peptides and proteins in the Uygur control and IgAN patients in runs 1 and 2 are shown. The sequence coverage of each protein in runs 1 and 2 are shown. (XLSX 421 kb) [file 12882_2018_1139_MOESM2_ESM.xlsx]

## Sheet: Protein
Quant View:1184 Proteins in 1036 Clusters<BR>With 22 Decoys	Accession Number	Uygur IgAN run 1	Uygur IgAN run 2	Uygur control run 1	Uygur control run 2	Sequence Coverage Run1	Sequence Coverage Run2
14-3-3 protein epsilon OS=Homo sapiens GN=YWHAE PE=1 SV=1	P62258	1	1	0.8	1.2	0.153	0.2
15-hydroxyprostaglandin dehydrogenase [NAD(+)] OS=Homo sapiens GN=HPGD PE=1 SV=1	P15428	No Values	1	No Values	2.6	0	0.0526
2',3'-cyclic-nucleotide 3'-phosphodiesterase OS=Homo sapiens GN=CNP PE=1 SV=2	P09543	1	1	1.1	2.8	0.0261	0.0261
3-mercaptopyruvate sulfurtransferase OS=Homo sapiens GN=MPST PE=1 SV=3	P25325	No Values	1	No Values	1.3	0	0.0976
45 kDa calcium-binding protein OS=Homo sapiens GN=SDF4 PE=1 SV=1	Q9BRK5	1	1	1.8	2.5	0.0249	0.0249
4-hydroxyphenylpyruvate dioxygenase OS=Homo sapiens GN=HPD PE=1 SV=2	P32754	1	1	3.3	1.3	0.0305	0.0305
4-trimethylaminobutyraldehyde dehydrogenase OS=Homo sapiens GN=ALDH9A1 PE=1 SV=3	P49189	1	No Values	2	No Values	0.0223	0
60 kDa heat shock protein, mitochondrial OS=Homo sapiens GN=HSPD1 PE=1 SV=2	P10809	1	No Values	0.8	No Values	0.0157	0
60S ribosomal protein L29 OS=Homo sapiens GN=RPL29 PE=1 SV=2	P47914	1	No Values	1.6	No Values	0.0943	0
6-phosphogluconate dehydrogenase, decarboxylating OS=Homo sapiens GN=PGD PE=1 SV=3	P52209	1	1	0.6	0.6	0.0228	0.0186
6-phosphogluconolactonase OS=Homo sapiens GN=PGLS PE=1 SV=2	O95336	1.1	1.1	2.4	4	0.198	0.14
78 kDa glucose-regulated protein OS=Homo sapiens GN=HSPA5 PE=1 SV=2	P11021	1	1	1.7	1.7	0.0306	0.0306
A disintegrin and metalloproteinase with thrombospondin motifs 1 OS=Homo sapiens GN=ADAMTS1 PE=1 SV=4	Q9UHI8	No Values	1	No Values	1.6	0	0.0114
Abhydrolase domain-containing protein 14B OS=Homo sapiens GN=ABHD14B PE=1 SV=1	Q96IU4	1	1	1.2	1.1	0.0619	0.157
Acid ceramidase OS=Homo sapiens GN=ASAH1 PE=1 SV=5	Q13510	1	1	0.8	0.8	0.162	0.162
Acid sphingomyelinase-like phosphodiesterase 3a OS=Homo sapiens GN=SMPDL3A PE=1 SV=2	Q92484	1	1	0.9	0.8	0.0353	0.0177
Acid sphingomyelinase-like phosphodiesterase 3b OS=Homo sapiens GN=SMPDL3B PE=2 SV=2	Q92485	1	1	1	0.8	0.022	0.022
Actin-related protein 2 OS=Homo sapiens GN=ACTR2 PE=1 SV=1	P61160	1	No Values	0.9	No Values	0.0355	0
Actin-related protein 2/3 complex subunit 1A OS=Homo sapiens GN=ARPC1A PE=1 SV=2	Q92747	1	No Values	1.3	No Values	0.0216	0
Activin receptor type-1B OS=Homo sapiens GN=ACVR1B PE=1 SV=1	P36896	No Values	No Values	Reference Missing	Reference Missing	0.0238	0.0238
Acylamino-acid-releasing enzyme OS=Homo sapiens GN=APEH PE=1 SV=4	P13798	1	1	0.6	0.6	0.0232	0.0232
ADAMTS-like protein 2 OS=Homo sapiens GN=ADAMTSL2 PE=1 SV=1	Q86TH1	1	1	2.7	3.6	0.0252	0.0421
ADAMTS-like protein 4 OS=Homo sapiens GN=ADAMTSL4 PE=1 SV=2	Q6UY14	1	No Values	3.8	No Values	0.00931	0
Adenine phosphoribosyltransferase OS=Homo sapiens GN=APRT PE=1 SV=2	P07741	No Values	1	No Values	1.6	0	0.0556
Adenosylhomocysteinase OS=Homo sapiens GN=AHCY PE=1 SV=4	P23526	1	1	1.1	0.7	0.132	0.0347
Adiponectin OS=Homo sapiens GN=ADIPOQ PE=1 SV=1	Q15848	1	1	0.8	0.6	0.0615	0.0615
ADM OS=Homo sapiens GN=ADM PE=1 SV=1	P35318	1	No Values	2.1	No Values	0.0486	0
ADP-ribosyl cyclase 2 OS=Homo sapiens GN=BST1 PE=1 SV=2	Q10588	1	1	1.8	1.7	0.0755	0.0755
Adseverin OS=Homo sapiens GN=SCIN PE=1 SV=4	Q9Y6U3	No Values	1	No Values	1.5	0	0.0126
Afamin OS=Homo sapiens GN=AFM PE=1 SV=1	P43652	0.9	0.9	0.2	0.3	0.144	0.172
Aggrecan core protein OS=Homo sapiens GN=ACAN PE=1 SV=2	P16112	1.1	1.1	14	4.5	0.00414	0.0087
Agrin OS=Homo sapiens GN=AGRN PE=1 SV=4	O00468	1.1	1.1	1.5	1.5	0.0347	0.0362
Alanine--tRNA ligase, cytoplasmic OS=Homo sapiens GN=AARS PE=1 SV=2	P49588	No Values	1	No Values	1	0	0.0093
Alcohol dehydrogenase [NADP(+)] OS=Homo sapiens GN=AKR1A1 PE=1 SV=3	P14550	1	1	4.8	2.7	0.0246	0.0246
Alcohol dehydrogenase class-3 OS=Homo sapiens GN=ADH5 PE=1 SV=4	P11766	No Values	1	No Values	1.3	0	0.0455
Aldose reductase OS=Homo sapiens GN=AKR1B1 PE=1 SV=3	P15121	1	1	1.1	1.6	0.0253	0.0253
Alpha-1,3-mannosyl-glycoprotein 2-beta-N-acetylglucosaminyltransferase OS=Homo sapiens GN=MGAT1 PE=2 SV=2	P26572	No Values	1	No Values	1.9	0	0.0202
Alpha-1-acid glycoprotein 1 OS=Homo sapiens GN=ORM1 PE=1 SV=1	P02763	1.1	1.1	0.4	0.3	0.308	0.308
Alpha-1-acid glycoprotein 2 OS=Homo sapiens GN=ORM2 PE=1 SV=2	P19652	1.1	1.1	0.2	0.2	0.214	0.209
Alpha-1-antichymotrypsin OS=Homo sapiens GN=SERPINA3 PE=1 SV=2	P01011	1.1	1.1	0.4	0.4	0.279	0.305
Alpha-1-antitrypsin OS=Homo sapiens GN=SERPINA1 PE=1 SV=3	P01009	1	1	0.2	0.1	0.282	0.282
Alpha-1B-glycoprotein OS=Homo sapiens GN=A1BG PE=1 SV=4	P04217	0.9	0.9	0.1	0.1	0.172	0.172
Alpha-2-antiplasmin OS=Homo sapiens GN=SERPINF2 PE=1 SV=3	P08697	1	1	0.5	0.5	0.104	0.0815
Alpha-2-HS-glycoprotein OS=Homo sapiens GN=AHSG PE=1 SV=1	P02765	0.9	0.9	0.5	0.5	0.106	0.12
Alpha-2-macroglobulin OS=Homo sapiens GN=A2M PE=1 SV=3	P01023	0.9	0.9	0.1	0.2	0.167	0.157
Alpha-2-macroglobulin-like protein 1 OS=Homo sapiens GN=A2ML1 PE=1 SV=3	A8K2U0	1	1	2.9	2.7	0.0385	0.0358
Alpha-actinin-4 OS=Homo sapiens GN=ACTN4 PE=1 SV=2	O43707	1	1	0.3	5.5	0.00988	0.0121
Alpha-adducin OS=Homo sapiens GN=ADD1 PE=1 SV=2	P35611	1	No Values	0.4	No Values	0.0136	0
Alpha-aminoadipic semialdehyde dehydrogenase OS=Homo sapiens GN=ALDH7A1 PE=1 SV=5	P49419	1	1	1.8	1.2	0.0167	0.0167
Alpha-crystallin B chain OS=Homo sapiens GN=CRYAB PE=1 SV=2	P02511	No Values	1	No Values	3.2	0	0.0629
Alpha-enolase OS=Homo sapiens GN=ENO1 PE=1 SV=2	P06733	1	1	1.2	1.4	0.0622	0.0783
Alpha-galactosidase A OS=Homo sapiens GN=GLA PE=1 SV=1	P06280	1.1	1.1	1.7	2.9	0.049	0.0443
Alpha-L-iduronidase OS=Homo sapiens GN=IDUA PE=1 SV=2	P35475	1	No Values	0.4	No Values	0.0168	0
Alpha-mannosidase 2 OS=Homo sapiens GN=MAN2A1 PE=1 SV=2	Q16706	No Values	1	No Values	1.3	0	0.00699
Alpha-N-acetylglucosaminidase OS=Homo sapiens GN=NAGLU PE=1 SV=2	P54802	1	1	2.4	2.6	0.112	0.0727
Alpha-synuclein OS=Homo sapiens GN=SNCA PE=1 SV=1	P37840	1	1	0.2	0.1	0.0643	0.221
Amiloride-sensitive amine oxidase [copper-containing] OS=Homo sapiens GN=ABP1 PE=1 SV=4	P19801	1	1	3.3	2.4	0.0533	0.0759
Aminoacylase-1 OS=Homo sapiens GN=ACY1 PE=1 SV=1	Q03154	1	1	4.2	3.3	0.12	0.12
Aminopeptidase N OS=Homo sapiens GN=ANPEP PE=1 SV=4	P15144	1	1	2	2.2	0.12	0.129
Amyloid beta A4 protein OS=Homo sapiens GN=APP PE=1 SV=3	P05067	1.1	1.1	5.6	9.7	0.0455	0.0338
Amyloid-like protein 2 OS=Homo sapiens GN=APLP2 PE=1 SV=2	Q06481	1	1	1.7	4.7	0.017	0.0367
Angiogenin OS=Homo sapiens GN=ANG PE=1 SV=1	P03950	1	No Values	1.9	No Values	0.0612	0
Angiopoietin-related protein 2 OS=Homo sapiens GN=ANGPTL2 PE=2 SV=1	Q9UKU9	1	1	5.1	2.3	0.0588	0.108
Angiopoietin-related protein 3 OS=Homo sapiens GN=ANGPTL3 PE=1 SV=1	Q9Y5C1	No Values	1	No Values	0.2	0	0.0217
Angiotensin-converting enzyme 2 OS=Homo sapiens GN=ACE2 PE=1 SV=2	Q9BYF1	1	1	3.2	1.6	0.0149	0.0149
Angiotensin-converting enzyme OS=Homo sapiens GN=ACE PE=1 SV=1	P12821	1	No Values	1.9	No Values	0.00995	0
Angiotensinogen OS=Homo sapiens GN=AGT PE=1 SV=1	P01019	0.9	0.9	0.1	0.3	0.0165	0.068
Ankyrin-1 OS=Homo sapiens GN=ANK1 PE=1 SV=3	P16157	1	1	0.2	0.3	0.00638	0.00638
Annexin A1 OS=Homo sapiens GN=ANXA1 PE=1 SV=2	P04083	1.1	1.1	3	2.9	0.104	0.104
Annexin A11 OS=Homo sapiens GN=ANXA11 PE=1 SV=1	P50995	1	1	1.6	1.5	0.0931	0.0673
Annexin A3 OS=Homo sapiens GN=ANXA3 PE=1 SV=3	P12429	1	No Values	2	No Values	0.0279	0
Annexin A4 OS=Homo sapiens GN=ANXA4 PE=1 SV=4	P09525	1	1	1.3	0.8	0.0846	0.0846
Annexin A5 OS=Homo sapiens GN=ANXA5 PE=1 SV=2	P08758	1	1	1.9	1.8	0.05	0.0875
Anthrax toxin receptor 1 OS=Homo sapiens GN=ANTXR1 PE=1 SV=2	Q9H6X2	1	No Values	1.8	No Values	0.0443	0
Antileukoproteinase OS=Homo sapiens GN=SLPI PE=1 SV=2	P03973	1	11.9	7.1	80.3	0.0606	0.159
Antithrombin-III OS=Homo sapiens GN=SERPINC1 PE=1 SV=1	P01008	1	1	0.2	0.2	0.196	0.196
Apolipoprotein A-I OS=Homo sapiens GN=APOA1 PE=1 SV=1	P02647	1	1	0.2	0.1	0.112	0.112
Apolipoprotein A-II OS=Homo sapiens GN=APOA2 PE=1 SV=1	P02652	1	No Values	0.3	No Values	0.17	0
Apolipoprotein A-IV OS=Homo sapiens GN=APOA4 PE=1 SV=3	P06727	1	1	0.2	0.2	0.28	0.326
Apolipoprotein B-100 OS=Homo sapiens GN=APOB PE=1 SV=2	P04114	1	1	0.2	0.2	0.0234	0.0272
Apolipoprotein C-III OS=Homo sapiens GN=APOC3 PE=1 SV=1	P02656	1	1	0.2	0.2	0.162	0.162
Apolipoprotein D OS=Homo sapiens GN=APOD PE=1 SV=1	P05090	1.1	1.1	8.1	8.6	0.312	0.429
Apolipoprotein E OS=Homo sapiens GN=APOE PE=1 SV=1	P02649	1	1	3.5	2.3	0.139	0.148
Apolipoprotein L1 OS=Homo sapiens GN=APOL1 PE=1 SV=5	O14791	1	No Values	0.3	No Values	0.0201	0
Apolipoprotein M OS=Homo sapiens GN=APOM PE=1 SV=2	O95445	1	1	0.8	0.8	0.0479	0.0479
Apolipoprotein(a) OS=Homo sapiens GN=LPA PE=1 SV=1	P08519	1	1	2.9	3.8	0.0077	0.00506
Aquaporin-2 OS=Homo sapiens GN=AQP2 PE=1 SV=1	P41181	1	1	10.2	7.8	0.0369	0.0369
Argininosuccinate synthase OS=Homo sapiens GN=ASS1 PE=1 SV=2	P00966	1	1	4.6	4.1	0.0194	0.0218
Aromatic-L-amino-acid decarboxylase OS=Homo sapiens GN=DDC PE=1 SV=2	P20711	1	1	3	3.2	0.0375	0.0542
Arylsulfatase A OS=Homo sapiens GN=ARSA PE=1 SV=3	P15289	0.9	0.9	2.4	2.9	0.0572	0.0572
Arylsulfatase B OS=Homo sapiens GN=ARSB PE=1 SV=1	P15848	1	1	1.1	1.4	0.0206	0.0206
Asialoglycoprotein receptor 1 OS=Homo sapiens GN=ASGR1 PE=1 SV=2	P07306	1	1	9.9	11	0.0378	0.0378
Asialoglycoprotein receptor 2 OS=Homo sapiens GN=ASGR2 PE=1 SV=2	P07307	1	1	1.9	2.3	0.119	0.0257
Aspartate aminotransferase, cytoplasmic OS=Homo sapiens GN=GOT1 PE=1 SV=3	P17174	1	1	1.2	1.2	0.0557	0.0702
Aspartoacylase-2 OS=Homo sapiens GN=ACY3 PE=1 SV=1	Q96HD9	1	1	1.6	1.7	0.0533	0.0533
Attractin OS=Homo sapiens GN=ATRN PE=1 SV=2	O75882	1	1	2.5	2.3	0.077	0.0889
Bactericidal permeability-increasing protein OS=Homo sapiens GN=BPI PE=1 SV=4	P17213	No Values	1	No Values	2.8	0	0.0185
Band 3 anion transport protein OS=Homo sapiens GN=SLC4A1 PE=1 SV=3	P02730	1	1	0.1	0.1	0.00988	0.00988
Basement membrane-specific heparan sulfate proteoglycan core protein OS=Homo sapiens GN=HSPG2 PE=1 SV=4	P98160	1.2	1.1	1.3	1.4	0.0544	0.0654
Basigin OS=Homo sapiens GN=BSG PE=1 SV=2	P35613	1	1	0.8	0.9	0.0364	0.0364
Beta-2-glycoprotein 1 OS=Homo sapiens GN=APOH PE=1 SV=3	P02749	0.9	0.9	1.9	1.8	0.203	0.148
Beta-2-microglobulin OS=Homo sapiens GN=B2M PE=1 SV=1	P61769	1.1	1.1	0.1	0.1	0.193	0.168
Beta-Ala-His dipeptidase OS=Homo sapiens GN=CNDP1 PE=1 SV=4	Q96KN2	1	1	0.4	0.4	0.118	0.103
Beta-defensin 1 OS=Homo sapiens GN=DEFB1 PE=1 SV=1	P60022	1	1	2.5	2.4	0.338	0.338
Beta-galactosidase OS=Homo sapiens GN=GLB1 PE=1 SV=2	P16278	1.2	1.2	1.6	2	0.0945	0.106
Beta-galactoside alpha-2,6-sialyltransferase 1 OS=Homo sapiens GN=ST6GAL1 PE=1 SV=1	P15907	1.9	Value Missing	3.1	100	0.0271	0.0271
Beta-glucuronidase OS=Homo sapiens GN=GUSB PE=1 SV=2	P08236	1	1	1.8	1.2	0.0123	0.0123
Beta-hexosaminidase subunit alpha OS=Homo sapiens GN=HEXA PE=1 SV=2	P06865	1	1	1.5	1.5	0.0662	0.0662
Beta-hexosaminidase subunit beta OS=Homo sapiens GN=HEXB PE=1 SV=3	P07686	1.1	1.1	1.2	1.2	0.0971	0.0504
Beta-mannosidase OS=Homo sapiens GN=MANBA PE=1 SV=3	O00462	1	1.1	1.6	2.1	0.0228	0.0375
Beta-microseminoprotein OS=Homo sapiens GN=MSMB PE=1 SV=1	P08118	1	1	8.7	7.5	0.0789	0.0789
Biglycan OS=Homo sapiens GN=BGN PE=1 SV=2	P21810	1	1	2.6	2.3	0.0272	0.0679
Bile salt-activated lipase OS=Homo sapiens GN=CEL PE=1 SV=3	P19835	1	1	5.8	5.9	0.0584	0.0598
Biotinidase OS=Homo sapiens GN=BTD PE=1 SV=2	P43251	1	1	0.6	1.3	0.035	0.0534
Bisphosphoglycerate mutase OS=Homo sapiens GN=BPGM PE=1 SV=2	P07738	1	No Values	0.2	No Values	0.0425	0
BMP and activin membrane-bound inhibitor homolog OS=Homo sapiens GN=BAMBI PE=1 SV=1	Q13145	No Values	1	No Values	2.3	0	0.0346
Bone marrow proteoglycan OS=Homo sapiens GN=PRG2 PE=1 SV=2	P13727	1	No Values	1.2	No Values	0.0631	0
Bone marrow stromal antigen 2 OS=Homo sapiens GN=BST2 PE=1 SV=1	Q10589	No Values	1	No Values	3	0	0.0833
Bone morphogenetic protein receptor type-2 OS=Homo sapiens GN=BMPR2 PE=1 SV=2	Q13873	1	1	7.9	5.1	0.0308	0.0222
BPI fold-containing family B member 1 OS=Homo sapiens GN=BPIFB1 PE=2 SV=1	Q8TDL5	1	1	1.7	2.6	0.0186	0.0372
Brain acid soluble protein 1 OS=Homo sapiens GN=BASP1 PE=1 SV=2	P80723	1	1	2.3	2	0.154	0.154
BRO1 domain-containing protein BROX OS=Homo sapiens GN=BROX PE=1 SV=1	Q5VW32	1	1	1.5	2	0.0268	0.0633
Butyrophilin subfamily 2 member A2 OS=Homo sapiens GN=BTN2A2 PE=2 SV=2	Q8WVV5	No Values	1	No Values	3.7	0	0.0172
C3a anaphylatoxin chemotactic receptor OS=Homo sapiens GN=C3AR1 PE=1 SV=2	Q16581	No Values	1	No Values	1.8	0	0.0311
C4b-binding protein beta chain OS=Homo sapiens GN=C4BPB PE=1 SV=1	P20851	1	No Values	0.3	No Values	0.0357	0
Cadherin-1 OS=Homo sapiens GN=CDH1 PE=1 SV=3	P12830	1	1	4.8	10.8	0.0102	0.0102
Cadherin-11 OS=Homo sapiens GN=CDH11 PE=1 SV=2	P55287	0.8	0.9	1.1	0.9	0.0804	0.0804
Cadherin-13 OS=Homo sapiens GN=CDH13 PE=1 SV=1	P55290	1	1	0.5	1.7	0.0323	0.0449
Cadherin-15 OS=Homo sapiens GN=CDH15 PE=1 SV=1	P55291	1	No Values	1.7	No Values	0.0283	0
Cadherin-19 OS=Homo sapiens GN=CDH19 PE=2 SV=1	Q9H159	1	No Values	5.2	No Values	0.0155	0
Cadherin-2 OS=Homo sapiens GN=CDH2 PE=1 SV=4	P19022	1	1	1.1	0.5	0.021	0.021
Cadherin-5 OS=Homo sapiens GN=CDH5 PE=1 SV=5	P33151	1	1	0.5	0.3	0.0255	0.0128
Cadherin-related family member 2 OS=Homo sapiens GN=CDHR2 PE=1 SV=2	Q9BYE9	1	1	2.3	2.1	0.0595	0.0634
Calbindin OS=Homo sapiens GN=CALB1 PE=1 SV=2	P05937	1	1	3.5	2.5	0.0766	0.111
Calcium-independent phospholipase A2-gamma OS=Homo sapiens GN=PNPLA8 PE=1 SV=1	Q9NP80	No Values	1	No Values	0.2	0	0.0128
Calcyphosin OS=Homo sapiens GN=CAPS PE=1 SV=1	Q13938	1	No Values	1.6	No Values	0.0529	0
Calnexin OS=Homo sapiens GN=CANX PE=1 SV=2	P27824	1	No Values	1.2	No Values	0.0203	0
Calpain-1 catalytic subunit OS=Homo sapiens GN=CAPN1 PE=1 SV=1	P07384	1	1	1.1	1.1	0.0112	0.0112
Calpain-7 OS=Homo sapiens GN=CAPN7 PE=1 SV=1	Q9Y6W3	1	No Values	1.2	No Values	0.0135	0
Calreticulin OS=Homo sapiens GN=CALR PE=1 SV=1	P27797	1	No Values	0.6	No Values	0.0192	0
Carbonic anhydrase 1 OS=Homo sapiens GN=CA1 PE=1 SV=2	P00915	1	1	0.1	0.1	0.41	0.368
Carbonic anhydrase 2 OS=Homo sapiens GN=CA2 PE=1 SV=2	P00918	1	1	0.3	0.3	0.204	0.165
Carboxypeptidase D OS=Homo sapiens GN=CPD PE=1 SV=2	O75976	1	No Values	1.4	No Values	0.00725	0
Carboxypeptidase E OS=Homo sapiens GN=CPE PE=1 SV=1	P16870	1	1	3.4	3.2	0.0651	0.0483
Carboxypeptidase M OS=Homo sapiens GN=CPM PE=1 SV=2	P14384	1	1	1.8	2	0.0609	0.0813
Carboxypeptidase N catalytic chain OS=Homo sapiens GN=CPN1 PE=1 SV=1	P15169	1	1	0.3	0.2	0.0502	0.0699
Carboxypeptidase N subunit 2 OS=Homo sapiens GN=CPN2 PE=1 SV=3	P22792	1	1	1.2	1.2	0.0972	0.0972
Carboxypeptidase Q OS=Homo sapiens GN=CPQ PE=1 SV=1	Q9Y646	1	No Values	0.9	No Values	0.0233	0
Cartilage acidic protein 1 OS=Homo sapiens GN=CRTAC1 PE=1 SV=2	Q9NQ79	1	1	1.4	2	0.0136	0.0333
Cartilage intermediate layer protein 1 OS=Homo sapiens GN=CILP PE=1 SV=4	O75339	No Values	1	No Values	8	0	0.0152
Cartilage intermediate layer protein 2 OS=Homo sapiens GN=CILP2 PE=2 SV=2	Q8IUL8	1	1	6.8	5.7	0.0216	0.0104
Cartilage oligomeric matrix protein OS=Homo sapiens GN=COMP PE=1 SV=2	P49747	1	1	2.6	3.4	0.0449	0.0449
Catalase OS=Homo sapiens GN=CAT PE=1 SV=3	P04040	1	1	0.2	0.3	0.0361	0.0949
Cathelicidin antimicrobial peptide OS=Homo sapiens GN=CAMP PE=1 SV=1	P49913	No Values	1	No Values	3.1	0	0.0471
Cathepsin B OS=Homo sapiens GN=CTSB PE=1 SV=3	P07858	0.9	0.9	1	1.2	0.13	0.159
Cathepsin D OS=Homo sapiens GN=CTSD PE=1 SV=1	P07339	1	1	0.6	0.7	0.109	0.109
Cathepsin F OS=Homo sapiens GN=CTSF PE=1 SV=1	Q9UBX1	No Values	1	No Values	2	0	0.0186
Cathepsin G OS=Homo sapiens GN=CTSG PE=1 SV=2	P08311	1	1	0.7	0.2	0.0667	0.0353
Cathepsin L1 OS=Homo sapiens GN=CTSL1 PE=1 SV=2	P07711	0.9	0.9	0.4	0.8	0.042	0.042
Cathepsin S OS=Homo sapiens GN=CTSS PE=1 SV=3	P25774	1	No Values	0.5	No Values	0.0544	0
Cathepsin Z OS=Homo sapiens GN=CTSZ PE=1 SV=1	Q9UBR2	1	1	0.7	0.6	0.135	0.135
Cation-independent mannose-6-phosphate receptor OS=Homo sapiens GN=IGF2R PE=1 SV=3	P11717	1	1	2.5	2.2	0.00843	0.0185
CD109 antigen OS=Homo sapiens GN=CD109 PE=1 SV=2	Q6YHK3	1	1	0.8	1.5	0.00554	0.00554
CD177 antigen OS=Homo sapiens GN=CD177 PE=1 SV=2	Q8N6Q3	1	1.1	6.2	2.7	0.0458	0.0458
CD209 antigen OS=Homo sapiens GN=CD209 PE=1 SV=1	Q9NNX6	1	1	0.4	0.4	0.0347	0.0248
CD27 antigen OS=Homo sapiens GN=CD27 PE=1 SV=2	P26842	No Values	1	No Values	3.4	0	0.0538
CD276 antigen OS=Homo sapiens GN=CD276 PE=1 SV=1	Q5ZPR3	No Values	1	No Values	3.2	0	0.0337
CD320 antigen OS=Homo sapiens GN=CD320 PE=1 SV=1	Q9NPF0	1	1	4	6.7	0.124	0.0319
CD44 antigen OS=Homo sapiens GN=CD44 PE=1 SV=3	P16070	0.9	0.9	4.2	4.4	0.0849	0.0687
CD5 antigen-like OS=Homo sapiens GN=CD5L PE=1 SV=1	O43866	0.8	0.8	0.7	0.6	0.159	0.135
CD59 glycoprotein OS=Homo sapiens GN=CD59 PE=1 SV=1	P13987	1	0.9	7.4	8.8	0.375	0.375
CD63 antigen OS=Homo sapiens GN=CD63 PE=1 SV=2	P08962	1	No Values	1.7	No Values	0.0336	0
CD9 antigen OS=Homo sapiens GN=CD9 PE=1 SV=4	P21926	1	1	3.2	2.7	0.0439	0.0439
Cell adhesion molecule 1 OS=Homo sapiens GN=CADM1 PE=1 SV=2	Q9BY67	0.8	0.8	4.9	7.6	0.0995	0.0928
Cell adhesion molecule 2 OS=Homo sapiens GN=CADM2 PE=2 SV=1	Q8N3J6	No Values	No Values	Reference Missing	No Values	0.023	0
Cell adhesion molecule 4 OS=Homo sapiens GN=CADM4 PE=1 SV=1	Q8NFZ8	1	1	0.6	0.3	0.0412	0.0412
Cell surface glycoprotein MUC18 OS=Homo sapiens GN=MCAM PE=1 SV=2	P43121	1	1	1.6	2	0.0511	0.0511
Ceruloplasmin OS=Homo sapiens GN=CP PE=1 SV=1	P00450	1	1	0.2	0.2	0.137	0.161
Charged multivesicular body protein 1a OS=Homo sapiens GN=CHMP1A PE=1 SV=1	Q9HD42	1	No Values	1.8	No Values	0.122	0
Charged multivesicular body protein 1b OS=Homo sapiens GN=CHMP1B PE=1 SV=1	Q7LBR1	1	1	1.4	1.5	0.0402	0.0854
Charged multivesicular body protein 2a OS=Homo sapiens GN=CHMP2A PE=1 SV=1	O43633	No Values	1	No Values	3.5	0	0.0856
Charged multivesicular body protein 2b OS=Homo sapiens GN=CHMP2B PE=1 SV=1	Q9UQN3	1	1	3	1.3	0.0423	0.0469
Chitotriosidase-1 OS=Homo sapiens GN=CHIT1 PE=1 SV=1	Q13231	1	1	0.2	0.2	0.0193	0.0429
Cholesteryl ester transfer protein OS=Homo sapiens GN=CETP PE=1 SV=2	P11597	1	1	1.6	2.1	0.0406	0.0446
Choline transporter-like protein 2 OS=Homo sapiens GN=SLC44A2 PE=1 SV=3	Q8IWA5	No Values	1	No Values	2.3	0	0.017
Choline transporter-like protein 4 OS=Homo sapiens GN=SLC44A4 PE=2 SV=2	Q53GD3	No Values	1	No Values	1.2	0	0.0113
Cholinesterase OS=Homo sapiens GN=BCHE PE=1 SV=1	P06276	1	1	0.1	0.2	0.0166	0.0166
Chondroitin sulfate proteoglycan 4 OS=Homo sapiens GN=CSPG4 PE=1 SV=2	Q6UVK1	1.1	1.1	5.4	5.2	0.0151	0.0151
Ciliary neurotrophic factor receptor subunit alpha OS=Homo sapiens GN=CNTFR PE=1 SV=2	P26992	1	No Values	2.9	No Values	0.0242	0
Cluster of 14-3-3 protein zeta/delta OS=Homo sapiens GN=YWHAZ PE=1 SV=1 (P63104)	P63104 [3]	1	1	1.4	1	0.114	0.114
Cluster of Actin, cytoplasmic 1 OS=Homo sapiens GN=ACTB PE=1 SV=1 (P60709)	P60709 [4]	1	1	1.2	1.4	0.104	0.103
Cluster of Adenylyl cyclase-associated protein 1 OS=Homo sapiens GN=CAP1 PE=1 SV=5 (Q01518)	Q01518	No Values	1	No Values	1.6	0	0.0379
Cluster of Alpha-amylase 1 OS=Homo sapiens GN=AMY1A PE=1 SV=2 (P04745)	P04745 [2]	1	1	5.8	1.9	0.205	0.233
Cluster of Annexin A2 OS=Homo sapiens GN=ANXA2 PE=1 SV=2 (P07355)	P07355	0.9	0.9	2.2	2.8	0.224	0.204
Cluster of Arylsulfatase H OS=Homo sapiens GN=ARSH PE=2 SV=1 (Q5FYA8)	Q5FYA8	No Values	No Values	No Values	No Values	0	0
Cluster of Betaine--homocysteine S-methyltransferase 1 OS=Homo sapiens GN=BHMT PE=1 SV=2 (Q93088)	Q93088 [2]	1	1	3.1	2.3	0.108	0.145
Cluster of Cadherin-6 OS=Homo sapiens GN=CDH6 PE=1 SV=1 (P55285)	P55285	1	1	1.7	2.2	0.0456	0.043
Cluster of Carbonyl reductase [NADPH] 1 OS=Homo sapiens GN=CBR1 PE=1 SV=3 (P16152)	P16152	No Values	No Values	No Values	No Values	0	0
Cluster of Cell division control protein 42 homolog OS=Homo sapiens GN=CDC42 PE=1 SV=2 (P60953)	P60953	1	1	0.8	2.6	0.11	0.11
Cluster of Complement factor H OS=Homo sapiens GN=CFH PE=1 SV=4 (P08603)	P08603 [2]	1	1	0.5	0.6	0.102	0.137
Cluster of Cornifin-A OS=Homo sapiens GN=SPRR1A PE=1 SV=2 (P35321)	P35321 [2]	1	1	3.3	3	0.517	0.438
Cluster of Elongation factor 1-alpha 1 OS=Homo sapiens GN=EEF1A1 PE=1 SV=1 (P68104)	P68104 [2]	1	1	1.4	2	0.0779	0.0628
Cluster of Ezrin OS=Homo sapiens GN=EZR PE=1 SV=4 (P15311)	P15311 [3]	1	1	1.3	1.5	0.0137	0.041
Cluster of Fibrillin-1 OS=Homo sapiens GN=FBN1 PE=1 SV=3 (P35555)	P35555	0.9	0.9	7.3	4.5	0.0578	0.0592
Cluster of Frizzled-2 OS=Homo sapiens GN=FZD2 PE=2 SV=1 (Q14332)	Q14332	No Values	1	No Values	5.2	0	0.0263
Cluster of Fructose-bisphosphate aldolase B OS=Homo sapiens GN=ALDOB PE=1 SV=2 (P05062)	P05062 [2]	1	1	1.9	2.3	0.168	0.168
Cluster of Gamma-glutamyltranspeptidase 1 OS=Homo sapiens GN=GGT1 PE=1 SV=2 (P19440)	P19440	1	1	1.2	2.3	0.0158	0.0369
Cluster of Glutathione S-transferase A2 OS=Homo sapiens GN=GSTA2 PE=1 SV=4 (P09210)	P09210	1	1	4	3.9	0.0856	0.0495
Cluster of Glutathione S-transferase Mu 3 OS=Homo sapiens GN=GSTM3 PE=1 SV=3 (P21266)	P21266	1	1	3.6	3	0.129	0.129
Cluster of GMP reductase 1 OS=Homo sapiens GN=GMPR PE=1 SV=1 (P36959)	P36959	No Values	No Values	No Values	No Values	0	0
Cluster of Guanine nucleotide-binding protein G(I)/G(S)/G(T) subunit beta-2 OS=Homo sapiens GN=GNB2 PE=1 SV=3 (P62879)	P62879 [2]	1	1	2.2	2.4	0.0647	0.103
Cluster of Haptoglobin OS=Homo sapiens GN=HP PE=1 SV=1 (P00738)	P00738	1	1	0.1	0.1	0.325	0.365
Cluster of Heat shock cognate 71 kDa protein OS=Homo sapiens GN=HSPA8 PE=1 SV=1 (P11142)	P11142 [2]	1	1	1.6	0.8	0.0495	0.108
Cluster of Heat shock protein HSP 90-beta OS=Homo sapiens GN=HSP90AB1 PE=1 SV=4 (P08238)	P08238	No Values	1	No Values	0.7	0.018	0.0138
Cluster of Hemoglobin subunit beta OS=Homo sapiens GN=HBB PE=1 SV=2 (P68871)	P68871 [2]	1	1	0.1	0.1	0.531	0.585
Cluster of Hemoglobin subunit gamma-1 OS=Homo sapiens GN=HBG1 PE=1 SV=2 (P69891)	P69891	1	1	0.1	0.1	0.15	0.32
Cluster of Hepatocyte growth factor-like protein OS=Homo sapiens GN=MST1 PE=1 SV=2 (P26927)	P26927	1	No Values	5.3	No Values	0.0281	0
Cluster of Histone H1.2 OS=Homo sapiens GN=HIST1H1C PE=1 SV=2 (P16403)	P16403	1	1	0.3	0.2	0.183	0.197
Cluster of Histone H2A.Z OS=Homo sapiens GN=H2AFZ PE=1 SV=2 (P0C0S5)	P0C0S5	No Values	No Values	No Values	No Values	0	0
Cluster of Histone H2B type 1-C/E/F/G/I OS=Homo sapiens GN=HIST1H2BC PE=1 SV=4 (P62807)	P62807	1	No Values	0.7	No Values	0.0714	0
Cluster of Ig alpha-1 chain C region OS=Homo sapiens GN=IGHA1 PE=1 SV=2 (P01876)	P01876 [2]	1.1	1.1	0.3	0.3	0.178	0.156
Cluster of Ig gamma-1 chain C region OS=Homo sapiens GN=IGHG1 PE=1 SV=1 (P01857)	P01857 [2]	0.8	0.8	0.2	0.2	0.461	0.621
Cluster of Ig heavy chain V-I region EU OS=Homo sapiens PE=1 SV=1 (P01742)	P01742	1	1	0.3	0.2	0.103	0.103
Cluster of Ig heavy chain V-II region ARH-77 OS=Homo sapiens PE=4 SV=1 (P06331)	P06331	1	1	0.5	0.5	0.171	0.171
Cluster of Ig heavy chain V-III region VH26 OS=Homo sapiens PE=1 SV=1 (P01764)	P01764	0.9	0.9	0.4	0.5	0.188	0.188
Cluster of Ig kappa chain V-I region WEA OS=Homo sapiens PE=1 SV=1 (P01610)	P01610	1	1	0.2	0.3	0.306	0.306
Cluster of Ig kappa chain V-III region VH (Fragment) OS=Homo sapiens PE=4 SV=1 (P04434)	P04434	1	1	0.2	0.3	0.167	0.167
Cluster of Ig kappa chain V-III region WOL OS=Homo sapiens PE=1 SV=1 (P01623)	P01623 [2]	1	1	0.2	0.2	0.0826	0.0826
Cluster of Ig kappa chain V-IV region Len OS=Homo sapiens PE=1 SV=2 (P01625)	P01625	1	1	0.3	0.3	0.105	0.105
Cluster of Ig lambda chain V-I region NIG-64 OS=Homo sapiens PE=1 SV=1 (P01702)	P01702 [2]	1	1	0.5	0.2	0.0721	0.0721
Cluster of Ig lambda chain V-II region MGC OS=Homo sapiens PE=1 SV=1 (P01709)	P01709	1	1	0.2	0.2	0.0721	0.0721
Cluster of Immunoglobulin lambda-like polypeptide 5 OS=Homo sapiens GN=IGLL5 PE=2 SV=2 (B9A064)	B9A064 [3]	0.9	0.9	0.1	0.1	0.215	0.28
Cluster of Intelectin-1 OS=Homo sapiens GN=ITLN1 PE=1 SV=1 (Q8WWA0)	Q8WWA0	No Values	1	No Values	1	0	0.0319
Cluster of Keratin, type I cytoskeletal 10 OS=Homo sapiens GN=KRT10 PE=1 SV=6 (P13645)	P13645 [4]	1.1	1.1	2.1	2.3	0.235	0.188
Cluster of Keratin, type II cytoskeletal 2 epidermal OS=Homo sapiens GN=KRT2 PE=1 SV=2 (P35908)	P35908 [5]	1	1	2.4	2	0.23	0.169
Cluster of Lithostathine-1-alpha OS=Homo sapiens GN=REG1A PE=1 SV=3 (P05451)	P05451 [2]	1	1	5.6	6.8	0.253	0.289
Cluster of L-lactate dehydrogenase B chain OS=Homo sapiens GN=LDHB PE=1 SV=2 (P07195)	P07195 [2]	1	1	1	1	0.237	0.168
Cluster of Low affinity immunoglobulin gamma Fc region receptor III-A OS=Homo sapiens GN=FCGR3A PE=1 SV=2 (P08637)	P08637	0.8	0.8	6.2	4.1	0.0343	0.0687
Cluster of Mucin-5B OS=Homo sapiens GN=MUC5B PE=1 SV=3 (Q9HC84)	Q9HC84	1.1	1	3.4	2.3	0.0167	0.0123
Cluster of Multidrug resistance protein 1 OS=Homo sapiens GN=ABCB1 PE=1 SV=3 (P08183)	P08183	1	1	0.7	2.6	0.00625	0.00625
Cluster of Myeloperoxidase OS=Homo sapiens GN=MPO PE=1 SV=1 (P05164)	P05164	1	1	2.4	1.7	0.0416	0.0242
Cluster of Myosin light chain 6B OS=Homo sapiens GN=MYL6B PE=1 SV=1 (P14649)	P14649	1	1	2	1.2	0.146	0.0861
Cluster of Myosin-10 OS=Homo sapiens GN=MYH10 PE=1 SV=3 (P35580)	P35580	No Values	No Values	No Values	No Values	0	0
Cluster of Myosin-7 OS=Homo sapiens GN=MYH7 PE=1 SV=5 (P12883)	P12883	1	1	1.2	1.6	0.00465	0.00465
Cluster of Neurogenic locus notch homolog protein 2 OS=Homo sapiens GN=NOTCH2 PE=1 SV=3 (Q04721)	Q04721	No Values	No Values	No Values	No Values	0	0
Cluster of Pantetheinase OS=Homo sapiens GN=VNN1 PE=1 SV=2 (O95497)	O95497	0.9	0.9	1.2	1	0.0448	0.0448
Cluster of Phosphoglycerate kinase 1 OS=Homo sapiens GN=PGK1 PE=1 SV=3 (P00558)	P00558	1	1	1.8	1.3	0.101	0.06
Cluster of Plasminogen OS=Homo sapiens GN=PLG PE=1 SV=2 (P00747)	P00747	0.9	0.9	0.3	0.3	0.221	0.27
Cluster of Plastin-3 OS=Homo sapiens GN=PLS3 PE=1 SV=4 (P13797)	P13797	1	1	2.4	2.1	0.0159	0.0127
Cluster of Prelamin-A/C OS=Homo sapiens GN=LMNA PE=1 SV=1 (P02545)	P02545	No Values	No Values	No Values	No Values	0	0
Cluster of Putative heat shock protein HSP 90-alpha A5 OS=Homo sapiens GN=HSP90AA5P PE=1 SV=1 (Q58FG0)	Q58FG0	No Values	1	No Values	0.6	0.0178	0.0137
Cluster of Ras-related protein Rab-8B OS=Homo sapiens GN=RAB8B PE=1 SV=2 (Q92930)	Q92930	1	No Values	1.3	No Values	0.039	0
Cluster of Retinal dehydrogenase 1 OS=Homo sapiens GN=ALDH1A1 PE=1 SV=2 (P00352)	P00352	1	1	0.7	0.9	0.0379	0.016
Cluster of Ribose-phosphate pyrophosphokinase 2 OS=Homo sapiens GN=PRPS2 PE=1 SV=2 (P11908)	P11908	No Values	No Values	No Values	No Values	0	0
Cluster of Serpin B3 OS=Homo sapiens GN=SERPINB3 PE=1 SV=2 (P29508)	P29508 [2]	1	0.9	5.8	6.4	0.146	0.141
Cluster of Serpin B6 OS=Homo sapiens GN=SERPINB6 PE=1 SV=3 (P35237)	P35237	1	1	1.8	5.5	0.0691	0.0399
Cluster of Tolloid-like protein 2 OS=Homo sapiens GN=TLL2 PE=1 SV=1 (Q9Y6L7)	Q9Y6L7	No Values	No Values	No Values	No Values	0	0
Cluster of Transmembrane protease serine 13 OS=Homo sapiens GN=TMPRSS13 PE=2 SV=3 (Q9BYE2)	Q9BYE2	No Values	No Values	No Values	No Values	0	0.0305
Cluster of Tubulin alpha-3C/D chain OS=Homo sapiens GN=TUBA3C PE=1 SV=3 (Q13748)	Q13748	1	1	1.3	1.2	0.0222	0.0533
Cluster of Tubulin beta-4B chain OS=Homo sapiens GN=TUBB4B PE=1 SV=1 (P68371)	P68371	1	No Values	1.6	No Values	0.0472	0
Cluster of Tyrosine-protein phosphatase non-receptor type substrate 1 OS=Homo sapiens GN=SIRPA PE=1 SV=2 (P78324)	P78324	1.1	1.1	0.9	2.4	0.0774	0.0774
Cluster of Zinc-alpha-2-glycoprotein OS=Homo sapiens GN=AZGP1 PE=1 SV=2 (P25311)	P25311	1.1	1.1	0.3	0.3	0.44	0.322
Clusterin OS=Homo sapiens GN=CLU PE=1 SV=1	P10909	0.9	0.9	1.6	1.4	0.252	0.252
Clusterin-like protein 1 OS=Homo sapiens GN=CLUL1 PE=1 SV=1	Q15846	No Values	1	No Values	2.7	0	0.0215
CMRF35-like molecule 1 OS=Homo sapiens GN=CD300LF PE=1 SV=3	Q8TDQ1	1	1	2.2	1.5	0.0345	0.0345
CMRF35-like molecule 8 OS=Homo sapiens GN=CD300A PE=1 SV=2	Q9UGN4	1	1	0.9	0.7	0.0602	0.0602
CMRF35-like molecule 9 OS=Homo sapiens GN=CD300LG PE=1 SV=2	Q6UXG3	1	1	2.2	4.8	0.102	0.0542
Coactosin-like protein OS=Homo sapiens GN=COTL1 PE=1 SV=3	Q14019	1	1	0.8	0.7	0.176	0.176
Coagulation factor IX OS=Homo sapiens GN=F9 PE=1 SV=2	P00740	1	1	0.2	0.4	0.0174	0.117
Coagulation factor V OS=Homo sapiens GN=F5 PE=1 SV=4	P12259	1	1	6.5	14.5	0.0117	0.0117
Coagulation factor XI OS=Homo sapiens GN=F11 PE=1 SV=1	P03951	1	1	1.6	1.7	0.0144	0.0144
Coagulation factor XII OS=Homo sapiens GN=F12 PE=1 SV=3	P00748	1	No Values	0.4	No Values	0.0276	0
Coatomer subunit beta' OS=Homo sapiens GN=COPB2 PE=1 SV=2	P35606	1	1	1.6	1.6	0.0232	0.0298
Cofilin-1 OS=Homo sapiens GN=CFL1 PE=1 SV=3	P23528	1	1	2.1	2.2	0.0663	0.0663
Collagen alpha-1(I) chain OS=Homo sapiens GN=COL1A1 PE=1 SV=5	P02452	1	1	3.8	3.2	0.0232	0.0137
Collagen alpha-1(II) chain OS=Homo sapiens GN=COL2A1 PE=1 SV=3	P02458	1	1	4.6	2.1	0.0074	0.0134
Collagen alpha-1(III) chain OS=Homo sapiens GN=COL3A1 PE=1 SV=4	P02461	1	1	4.1	7.8	0.0157	0.0157
Collagen alpha-1(V) chain OS=Homo sapiens GN=COL5A1 PE=1 SV=3	P20908	1	No Values	0.5	No Values	0.00435	0
Collagen alpha-1(VI) chain OS=Homo sapiens GN=COL6A1 PE=1 SV=3	P12109	1.1	1	2.3	2.4	0.12	0.0807
Collagen alpha-1(VII) chain OS=Homo sapiens GN=COL7A1 PE=1 SV=2	Q02388	1	1	1.7	1.2	0.00713	0.00781
Collagen alpha-1(XII) chain OS=Homo sapiens GN=COL12A1 PE=1 SV=2	Q99715	1	1	3	2.1	0.0336	0.03
Collagen alpha-1(XIV) chain OS=Homo sapiens GN=COL14A1 PE=1 SV=3	Q05707	1	1	5.4	5	0.00724	0.0262
Collagen alpha-1(XV) chain OS=Homo sapiens GN=COL15A1 PE=1 SV=2	P39059	0.9	0.9	No Values	0.9	0.0195	0.0231
Collagen alpha-1(XVIII) chain OS=Homo sapiens GN=COL18A1 PE=1 SV=5	P39060	1	1	0.3	0.3	0.0211	0.0211
Collagen alpha-1(XXVIII) chain OS=Homo sapiens GN=COL28A1 PE=2 SV=2	Q2UY09	No Values	1	No Values	3.6	0	0.0142
Collagen alpha-2(I) chain OS=Homo sapiens GN=COL1A2 PE=1 SV=7	P08123	0.8	0.8	4	12.8	0.0373	0.0278
Collagen alpha-2(IV) chain OS=Homo sapiens GN=COL4A2 PE=1 SV=4	P08572	1	1	3.2	2.7	0.0403	0.0403
Collagen alpha-3(V) chain OS=Homo sapiens GN=COL5A3 PE=1 SV=3	P25940	1	No Values	1.1	No Values	0.012	0
Collagen alpha-3(VI) chain OS=Homo sapiens GN=COL6A3 PE=1 SV=5	P12111	0.9	0.9	2	2.4	0.022	0.0214
Collagen triple helix repeat-containing protein 1 OS=Homo sapiens GN=CTHRC1 PE=1 SV=1	Q96CG8	1	No Values	2.4	No Values	0.0658	0
Collectin-12 OS=Homo sapiens GN=COLEC12 PE=1 SV=3	Q5KU26	0.9	0.9	7.5	6.1	0.0539	0.0377
Complement C1r subcomponent OS=Homo sapiens GN=C1R PE=1 SV=2	P00736	1	1	1.1	1	0.0468	0.0241
Complement C1r subcomponent-like protein OS=Homo sapiens GN=C1RL PE=1 SV=2	Q9NZP8	1	1	1.7	2	0.121	0.121
Complement C1s subcomponent OS=Homo sapiens GN=C1S PE=1 SV=1	P09871	No Values	0.9	No Values	0.7	0.0116	0.0538
Complement C2 OS=Homo sapiens GN=C2 PE=1 SV=2	P06681	1	1	0.4	0.3	0.0731	0.0532
Complement C3 OS=Homo sapiens GN=C3 PE=1 SV=2	P01024	1.1	1.1	0.2	0.2	0.209	0.2
Complement C4-A OS=Homo sapiens GN=C4A PE=1 SV=1	P0C0L4 (+1)	0.9	1	0.2	0.3	0.128	0.127
Complement C5 OS=Homo sapiens GN=C5 PE=1 SV=4	P01031	1	1	0.2	0.2	0.0239	0.0364
Complement component C1q receptor OS=Homo sapiens GN=CD93 PE=1 SV=3	Q9NPY3	1	No Values	0.3	No Values	0.0138	0
Complement component C6 OS=Homo sapiens GN=C6 PE=1 SV=3	P13671	0.9	0.9	1.5	2.1	0.0396	0.031
Complement component C7 OS=Homo sapiens GN=C7 PE=1 SV=2	P10643	0.9	0.9	1.5	1.3	0.106	0.0937
Complement component C8 alpha chain OS=Homo sapiens GN=C8A PE=1 SV=2	P07357	1	1	0.2	0.1	0.0822	0.0394
Complement component C8 beta chain OS=Homo sapiens GN=C8B PE=1 SV=3	P07358	1	1	0.2	0.3	0.0406	0.0406
Complement component C8 gamma chain OS=Homo sapiens GN=C8G PE=1 SV=3	P07360	1	1	0.4	0.4	0.0545	0.0545
Complement component C9 OS=Homo sapiens GN=C9 PE=1 SV=2	P02748	1	1	0.2	0.2	0.147	0.125
Complement decay-accelerating factor OS=Homo sapiens GN=CD55 PE=1 SV=4	P08174	1	1	7.3	7.4	0.105	0.16
Complement factor B OS=Homo sapiens GN=CFB PE=1 SV=2	P00751	0.9	0.9	0.3	0.3	0.147	0.157
Complement factor D OS=Homo sapiens GN=CFD PE=1 SV=5	P00746	1	No Values	0.6	No Values	0.0711	0
Complement factor H-related protein 2 OS=Homo sapiens GN=CFHR2 PE=1 SV=1	P36980	0.9	0.9	0.7	0.9	0.126	0.159
Complement factor I OS=Homo sapiens GN=CFI PE=1 SV=2	P05156	1	1	1.4	1.5	0.161	0.118
Complement receptor type 1 OS=Homo sapiens GN=CR1 PE=1 SV=3	P17927	1	1	2.3	1.9	0.0309	0.0206
Connective tissue growth factor OS=Homo sapiens GN=CTGF PE=1 SV=2	P29279	1	1	4.2	9.5	0.0659	0.0372
Contactin-1 OS=Homo sapiens GN=CNTN1 PE=1 SV=1	Q12860	0.8	0.7	2	2.3	0.0589	0.053
Cornulin OS=Homo sapiens GN=CRNN PE=1 SV=1	Q9UBG3	1	1	6.1	5.6	0.115	0.0323
Corticosteroid-binding globulin OS=Homo sapiens GN=SERPINA6 PE=1 SV=1	P08185	1	1	0.3	0.4	0.0716	0.0716
Creatine kinase B-type OS=Homo sapiens GN=CKB PE=1 SV=1	P12277	1	1	3.4	1.5	0.021	0.0394
Crumbs homolog 2 OS=Homo sapiens GN=CRB2 PE=1 SV=2	Q5IJ48	1	1	1.9	1.3	0.00856	0.00856
C-type lectin domain family 14 member A OS=Homo sapiens GN=CLEC14A PE=1 SV=1	Q86T13	1.1	1.1	2.7	2.6	0.0408	0.0245
C-type lectin domain family 5 member A OS=Homo sapiens GN=CLEC5A PE=1 SV=1	Q9NY25	1.1	1.1	4.2	4.6	0.128	0.17
C-type mannose receptor 2 OS=Homo sapiens GN=MRC2 PE=1 SV=2	Q9UBG0	1	No Values	2.6	No Values	0.00744	0
Cubilin OS=Homo sapiens GN=CUBN PE=1 SV=5	O60494	1.1	1.2	3.6	3.8	0.0933	0.0963
CXADR-like membrane protein OS=Homo sapiens GN=CLMP PE=1 SV=1	Q9H6B4	No Values	1	No Values	2.9	0	0.0214
C-X-C motif chemokine 16 OS=Homo sapiens GN=CXCL16 PE=2 SV=4	Q9H2A7	1	1	12.3	4.7	0.0551	0.0551
Cyclic AMP-responsive element-binding protein 3-like protein 3 OS=Homo sapiens GN=CREB3L3 PE=1 SV=2	Q68CJ9	1	No Values	2	No Values	0.0694	0
Cystatin-B OS=Homo sapiens GN=CSTB PE=1 SV=2	P04080	1	1	1.8	2.2	0.245	0.122
Cystatin-C OS=Homo sapiens GN=CST3 PE=1 SV=1	P01034	1.3	1.3	0.5	0.7	0.301	0.301
Cystatin-D OS=Homo sapiens GN=CST5 PE=1 SV=1	P28325	1	No Values	2.4	No Values	0.0986	0
Cystatin-M OS=Homo sapiens GN=CST6 PE=1 SV=1	Q15828	0.9	0.9	5.5	4.5	0.282	0.282
Cysteine-rich motor neuron 1 protein OS=Homo sapiens GN=CRIM1 PE=1 SV=1	Q9NZV1	1.6	Value Missing	7	5	0.0193	0.0116
Cysteine-rich secretory protein 3 OS=Homo sapiens GN=CRISP3 PE=1 SV=1	P54108	1	No Values	2.2	No Values	0.0327	0
Cysteine-rich secretory protein LCCL domain-containing 2 OS=Homo sapiens GN=CRISPLD2 PE=1 SV=1	Q9H0B8	1	1	5	10.8	0.0382	0.0382
Cysteine-rich with EGF-like domain protein 1 OS=Homo sapiens GN=CRELD1 PE=1 SV=3	Q96HD1	1	1	2.8	5	0.0381	0.019
Cytosolic 10-formyltetrahydrofolate dehydrogenase OS=Homo sapiens GN=ALDH1L1 PE=1 SV=2	O75891	1	No Values	2.1	No Values	0.0111	0
Cytosolic non-specific dipeptidase OS=Homo sapiens GN=CNDP2 PE=1 SV=2	Q96KP4	1	1	2.1	1.8	0.0737	0.114
D-3-phosphoglycerate dehydrogenase OS=Homo sapiens GN=PHGDH PE=1 SV=4	O43175	No Values	1	No Values	2.7	0	0.0225
Deoxyribonuclease-1 OS=Homo sapiens GN=DNASE1 PE=1 SV=1	P24855	1	No Values	12.2	No Values	0.0319	0
Deoxyribonuclease-2-alpha OS=Homo sapiens GN=DNASE2 PE=1 SV=2	O00115	1	1	1.8	0.9	0.0611	0.0333
Dermatopontin OS=Homo sapiens GN=DPT PE=2 SV=2	Q07507	1	1	3.8	4.2	0.0547	0.0547
Dermokine OS=Homo sapiens GN=DMKN PE=1 SV=3	Q6E0U4	1.4	1.4	0.9	0.5	0.0567	0.0567
Desmocollin-2 OS=Homo sapiens GN=DSC2 PE=1 SV=1	Q02487	1.1	1.1	2.3	3.6	0.0355	0.0333
Desmoglein-1 OS=Homo sapiens GN=DSG1 PE=1 SV=2	Q02413	1	1	3.5	5.4	0.0133	0.0133
Desmoglein-2 OS=Homo sapiens GN=DSG2 PE=1 SV=2	Q14126	1	1	0.8	1	0.00894	0.0188
Desmoglein-3 OS=Homo sapiens GN=DSG3 PE=1 SV=2	P32926	1	No Values	0.7	No Values	0.011	0
Desmoplakin OS=Homo sapiens GN=DSP PE=1 SV=3	P15924	1	No Values	2.2	No Values	0.00453	0
Destrin OS=Homo sapiens GN=DSTN PE=1 SV=3	P60981	1	1	1.9	2	0.0667	0.0667
Dihydrolipoyllysine-residue succinyltransferase component of 2-oxoglutarate dehydrogenase complex, mitochondrial OS=Homo sapiens GN=DLST PE=1 SV=4	P36957	1	1	4	3.7	0.0309	0.0309
Dihydropteridine reductase OS=Homo sapiens GN=QDPR PE=1 SV=2	P09417	No Values	1	No Values	0.7	0	0.0451
Di-N-acetylchitobiase OS=Homo sapiens GN=CTBS PE=1 SV=1	Q01459	1	1	1.4	1.5	0.132	0.132
Dipeptidase 1 OS=Homo sapiens GN=DPEP1 PE=1 SV=3	P16444	1	1	2.8	3.1	0.0803	0.0973
Dipeptidyl peptidase 1 OS=Homo sapiens GN=CTSC PE=1 SV=2	P53634	1	1	0.6	0.7	0.0432	0.0432
Dipeptidyl peptidase 2 OS=Homo sapiens GN=DPP7 PE=1 SV=3	Q9UHL4	0.9	0.9	1.4	1.2	0.0976	0.11
Dipeptidyl peptidase 4 OS=Homo sapiens GN=DPP4 PE=1 SV=2	P27487	1	1	1.2	1	0.138	0.104
Discoidin domain-containing receptor 2 OS=Homo sapiens GN=DDR2 PE=1 SV=2	Q16832	1	1	2.1	1.4	0.0105	0.0105
Discoidin, CUB and LCCL domain-containing protein 1 OS=Homo sapiens GN=DCBLD1 PE=2 SV=2	Q8N8Z6	1	No Values	1.8	No Values	0.0154	0
DnaJ homolog subfamily C member 5 OS=Homo sapiens GN=DNAJC5 PE=1 SV=1	Q9H3Z4	1	1	0.9	0.3	0.0707	0.0707
Double-stranded RNA-specific editase 1 OS=Homo sapiens GN=ADARB1 PE=1 SV=1	P78563	1	1	0.2	0.3	0.0121	0.0121
Dyslexia-associated protein KIAA0319-like protein OS=Homo sapiens GN=KIAA0319L PE=1 SV=2	Q8IZA0	No Values	1	No Values	4.2	0	0.0305
Dystroglycan OS=Homo sapiens GN=DAG1 PE=1 SV=2	Q14118	1	1	1.4	0.8	0.0123	0.0123
E3 ubiquitin-protein ligase pellino homolog 2 OS=Homo sapiens GN=PELI2 PE=1 SV=1	Q9HAT8	1	No Values	0.8	No Values	0.0286	0
E3 ubiquitin-protein ligase RNF149 OS=Homo sapiens GN=RNF149 PE=2 SV=2	Q8NC42	1	1	5	3	0.0425	0.02
E3 ubiquitin-protein ligase RNF167 OS=Homo sapiens GN=RNF167 PE=1 SV=1	Q9H6Y7	No Values	1	No Values	2.7	0	0.0257
Ecto-ADP-ribosyltransferase 3 OS=Homo sapiens GN=ART3 PE=1 SV=2	Q13508	1	No Values	0.2	No Values	0.0771	0
Ectonucleotide pyrophosphatase/phosphodiesterase family member 3 OS=Homo sapiens GN=ENPP3 PE=1 SV=2	O14638	No Values	No Values	No Values	No Values	0	0
Ectonucleotide pyrophosphatase/phosphodiesterase family member 4 OS=Homo sapiens GN=ENPP4 PE=1 SV=3	Q9Y6X5	No Values	1	No Values	0.9	0	0.0199
Ectonucleotide pyrophosphatase/phosphodiesterase family member 7 OS=Homo sapiens GN=ENPP7 PE=1 SV=3	Q6UWV6	1	1	3.5	4.1	0.0197	0.0197
EGF, latrophilin and seven transmembrane domain-containing protein 1 OS=Homo sapiens GN=ELTD1 PE=1 SV=3	Q9HBW9	1	1	10.1	7.2	0.0116	0.0116
EGF-containing fibulin-like extracellular matrix protein 1 OS=Homo sapiens GN=EFEMP1 PE=1 SV=2	Q12805	1	0.9	2.8	2.8	0.363	0.32
EGF-containing fibulin-like extracellular matrix protein 2 OS=Homo sapiens GN=EFEMP2 PE=1 SV=3	O95967	1	No Values	1.9	No Values	0.079	0
EH domain-containing protein 1 OS=Homo sapiens GN=EHD1 PE=1 SV=2	Q9H4M9	1	1	0.8	1.6	0.0468	0.0581
EH domain-containing protein 4 OS=Homo sapiens GN=EHD4 PE=1 SV=1	Q9H223	1	1	0.6	0.9	0.0203	0.0388
Endoglin OS=Homo sapiens GN=ENG PE=1 SV=2	P17813	1	1	1.6	2.8	0.0334	0.0152
Endonuclease domain-containing 1 protein OS=Homo sapiens GN=ENDOD1 PE=1 SV=2	O94919	1	1	1.2	1.5	0.016	0.018
Endoplasmic reticulum resident protein 44 OS=Homo sapiens GN=ERP44 PE=1 SV=1	Q9BS26	1	No Values	1.6	No Values	0.0296	0
Endoplasmin OS=Homo sapiens GN=HSP90B1 PE=1 SV=1	P14625	1	No Values	3.7	No Values	0.0174	0
Endosialin OS=Homo sapiens GN=CD248 PE=1 SV=1	Q9HCU0	1.1	1.1	6.2	4.3	0.0727	0.0727
Endothelial cell-selective adhesion molecule OS=Homo sapiens GN=ESAM PE=1 SV=1	Q96AP7	1	No Values	2.5	No Values	0.0359	0
Endothelial protein C receptor OS=Homo sapiens GN=PROCR PE=1 SV=1	Q9UNN8	1.2	1.1	2.2	2.6	0.109	0.143
Endothelin B receptor OS=Homo sapiens GN=EDNRB PE=1 SV=1	P24530	1	No Values	5.4	No Values	0.0204	0
Endothelin-3 OS=Homo sapiens GN=EDN3 PE=1 SV=1	P14138	1	1	34.1	12.7	0.042	0.042
Ephrin type-A receptor 1 OS=Homo sapiens GN=EPHA1 PE=1 SV=4	P21709	0.8	0.8	0.7	1	0.0307	0.0287
Ephrin type-A receptor 10 OS=Homo sapiens GN=EPHA10 PE=2 SV=1	Q5JZY3	No Values	1	No Values	1.6	0	0.0129
Ephrin type-A receptor 2 OS=Homo sapiens GN=EPHA2 PE=1 SV=2	P29317	1	1	0.9	1.3	0.0143	0.0143
Ephrin type-A receptor 4 OS=Homo sapiens GN=EPHA4 PE=1 SV=1	P54764	1	1	1.8	2.2	0.0233	0.0233
Ephrin type-A receptor 7 OS=Homo sapiens GN=EPHA7 PE=1 SV=3	Q15375	1	1	5.4	2	0.013	0.00802
Ephrin type-B receptor 2 OS=Homo sapiens GN=EPHB2 PE=1 SV=5	P29323	1	1	2.5	1.8	0.0531	0.0341
Ephrin type-B receptor 3 OS=Homo sapiens GN=EPHB3 PE=1 SV=2	P54753	1	1	4.5	5.9	0.022	0.022
Ephrin type-B receptor 4 OS=Homo sapiens GN=EPHB4 PE=1 SV=2	P54760	0.6	0.7	4.4	2.1	0.0213	0.0213
Ephrin-B1 OS=Homo sapiens GN=EFNB1 PE=1 SV=1	P98172	1	No Values	1.6	No Values	0.0838	0
Epidermal growth factor receptor kinase substrate 8 OS=Homo sapiens GN=EPS8 PE=1 SV=1	Q12929	1	No Values	1.6	No Values	0.0827	0
Epidermal growth factor receptor kinase substrate 8-like protein 1 OS=Homo sapiens GN=EPS8L1 PE=1 SV=3	Q8TE68	1	No Values	1.1	No Values	0.0304	0
Epidermal growth factor receptor kinase substrate 8-like protein 2 OS=Homo sapiens GN=EPS8L2 PE=1 SV=2	Q9H6S3	1	1	2.7	2.4	0.0294	0.0168
Epididymal secretory protein E1 OS=Homo sapiens GN=NPC2 PE=1 SV=1	P61916	1	1	1.4	1.3	0.232	0.291
Epididymis-specific alpha-mannosidase OS=Homo sapiens GN=MAN2B2 PE=1 SV=4	Q9Y2E5	1	1	0.9	2.4	0.0476	0.0188
Epithelial discoidin domain-containing receptor 1 OS=Homo sapiens GN=DDR1 PE=1 SV=1	Q08345	1	1	2.4	2.8	0.0438	0.0449
Erythrocyte membrane protein band 4.2 OS=Homo sapiens GN=EPB42 PE=1 SV=3	P16452	1	1	0.2	0.3	0.0289	0.0159
Eukaryotic translation initiation factor 4 gamma 3 OS=Homo sapiens GN=EIF4G3 PE=1 SV=2	O43432	1	1	1	0.9	0.00757	0.00757
Eukaryotic translation initiation factor 5A-1 OS=Homo sapiens GN=EIF5A PE=1 SV=2	P63241	1	1	0.5	1	0.0519	0.0519
Eukaryotic translation initiation factor 6 OS=Homo sapiens GN=EIF6 PE=1 SV=1	P56537	1	1	3.7	3.4	0.229	0.114
Extracellular matrix protein 1 OS=Homo sapiens GN=ECM1 PE=1 SV=2	Q16610	1	1	1.8	1.4	0.0185	0.0407
Extracellular sulfatase Sulf-2 OS=Homo sapiens GN=SULF2 PE=1 SV=1	Q8IWU5	1	1	3.6	42.3	0.0149	0.0149
F-actin-capping protein subunit beta OS=Homo sapiens GN=CAPZB PE=1 SV=4	P47756	1	1	1.6	2.1	0.0686	0.0866
Fatty acid-binding protein, adipocyte OS=Homo sapiens GN=FABP4 PE=1 SV=3	P15090	1	1	0.1	0.1	0.0682	0.129
Fatty acid-binding protein, epidermal OS=Homo sapiens GN=FABP5 PE=1 SV=3	Q01469	1	1	2.4	2.4	0.422	0.422
Fatty acid-binding protein, heart OS=Homo sapiens GN=FABP3 PE=1 SV=4	P05413	1	1	0.5	0.4	0.226	0.195
Fatty acid-binding protein, intestinal OS=Homo sapiens GN=FABP2 PE=1 SV=2	P12104	1	1	0.4	0.5	0.136	0.136
Fatty acid-binding protein, liver OS=Homo sapiens GN=FABP1 PE=1 SV=1	P07148	1	1	0.3	0.4	0.22	0.22
Ferritin heavy chain OS=Homo sapiens GN=FTH1 PE=1 SV=2	P02794	1	1	0.7	0.5	0.0601	0.0601
Fetuin-B OS=Homo sapiens GN=FETUB PE=1 SV=2	Q9UGM5	No Values	1	No Values	0.2	0	0.0445
Fibrinogen alpha chain OS=Homo sapiens GN=FGA PE=1 SV=2	P02671	1	1	0.4	0.5	0.111	0.0993
Fibrinogen beta chain OS=Homo sapiens GN=FGB PE=1 SV=2	P02675	1	1	0.5	0.4	0.179	0.196
Fibrinogen gamma chain OS=Homo sapiens GN=FGG PE=1 SV=3	P02679	1	1	0.3	0.4	0.212	0.196
Fibroblast growth factor 9 OS=Homo sapiens GN=FGF9 PE=1 SV=3	P31371	No Values	1	No Values	2.7	0	0.101
Fibroblast growth factor receptor 2 OS=Homo sapiens GN=FGFR2 PE=1 SV=1	P21802	1	1	1.1	1.6	0.011	0.0244
Fibromodulin OS=Homo sapiens GN=FMOD PE=1 SV=2	Q06828	No Values	1	No Values	5.1	0	0.0293
Fibronectin OS=Homo sapiens GN=FN1 PE=1 SV=4	P02751	1	1	3.6	3.3	0.0562	0.0587
Fibulin-1 OS=Homo sapiens GN=FBLN1 PE=1 SV=4	P23142	1	1	3.1	4.1	0.0939	0.108
Fibulin-2 OS=Homo sapiens GN=FBLN2 PE=1 SV=2	P98095	1	1	2.4	3.7	0.0287	0.0194
Fibulin-5 OS=Homo sapiens GN=FBLN5 PE=1 SV=1	Q9UBX5	1	1	1.1	1.1	0.0268	0.0446
Ficolin-2 OS=Homo sapiens GN=FCN2 PE=1 SV=2	Q15485	1	1	1.7	2.1	0.0319	0.0288
Filamin-A OS=Homo sapiens GN=FLNA PE=1 SV=4	P21333	1	1	1.3	1.2	0.0125	0.0113
Filamin-B OS=Homo sapiens GN=FLNB PE=1 SV=2	O75369	1	1	4.3	1.7	0.005	0.00961
Filamin-C OS=Homo sapiens GN=FLNC PE=1 SV=3	Q14315	1	1	0.8	1	0.00477	0.00294
Flavin reductase (NADPH) OS=Homo sapiens GN=BLVRB PE=1 SV=3	P30043	1	1	0.6	0.4	0.0485	0.117
Folate receptor alpha OS=Homo sapiens GN=FOLR1 PE=1 SV=3	P15328	0.7	0.8	4.7	4.1	0.117	0.128
Follistatin-related protein 1 OS=Homo sapiens GN=FSTL1 PE=1 SV=1	Q12841	1	1	2.6	3	0.0617	0.0942
Follitropin subunit beta OS=Homo sapiens GN=FSHB PE=1 SV=2	P01225	1	1	9.1	3.4	0.0853	0.062
Formimidoyltransferase-cyclodeaminase OS=Homo sapiens GN=FTCD PE=1 SV=2	O95954	1	No Values	1	No Values	0.0166	0
Fractalkine OS=Homo sapiens GN=CX3CL1 PE=1 SV=1	P78423	1	1	6.8	2.9	0.0327	0.0327
FRAS1-related extracellular matrix protein 2 OS=Homo sapiens GN=FREM2 PE=1 SV=2	Q5SZK8	1	1	2.4	3.7	0.00568	0.00316
Frizzled-8 OS=Homo sapiens GN=FZD8 PE=1 SV=1	Q9H461	1	1	3.2	5.8	0.0187	0.0187
Fructose-1,6-bisphosphatase 1 OS=Homo sapiens GN=FBP1 PE=1 SV=5	P09467	No Values	1	No Values	1.3	0	0.0414
Fructose-1,6-bisphosphatase isozyme 2 OS=Homo sapiens GN=FBP2 PE=1 SV=2	O00757	1	1	2.1	1.4	0.0295	0.0295
Fumarate hydratase, mitochondrial OS=Homo sapiens GN=FH PE=1 SV=3	P07954	1	No Values	0.4	No Values	0.0216	0
Fumarylacetoacetase OS=Homo sapiens GN=FAH PE=1 SV=2	P16930	1	1	0.8	1.1	0.0788	0.0215
Furin OS=Homo sapiens GN=FURIN PE=1 SV=2	P09958	No Values	1	No Values	1.9	0	0.0101
Galactocerebrosidase OS=Homo sapiens GN=GALC PE=1 SV=2	P54803	1	No Values	1.1	No Values	0.0234	0
Galectin-1 OS=Homo sapiens GN=LGALS1 PE=1 SV=2	P09382	1	1	0.3	0.4	0.111	0.17
Galectin-3-binding protein OS=Homo sapiens GN=LGALS3BP PE=1 SV=1	Q08380	1	1	2.3	2.4	0.238	0.236
Galectin-9 OS=Homo sapiens GN=LGALS9 PE=1 SV=2	O00182	No Values	1	No Values	3	0	0.0338
Gamma-glutamyl hydrolase OS=Homo sapiens GN=GGH PE=1 SV=2	Q92820	1	1	1.9	1.8	0.066	0.0943
Gamma-glutamylcyclotransferase OS=Homo sapiens GN=GGCT PE=1 SV=1	O75223	1	1	1	0.8	0.0479	0.0479
Gamma-interferon-inducible lysosomal thiol reductase OS=Homo sapiens GN=IFI30 PE=1 SV=3	P13284	1	1	8.1	9.6	0.096	0.096
Ganglioside GM2 activator OS=Homo sapiens GN=GM2A PE=1 SV=4	P17900	1	1	6.2	7	0.155	0.197
Gastricsin OS=Homo sapiens GN=PGC PE=1 SV=1	P20142	1	No Values	7.1	No Values	0.0309	0
Gastrotropin OS=Homo sapiens GN=FABP6 PE=1 SV=2	P51161	No Values	1	No Values	0.1	0	0.0781
GDNF family receptor alpha-1 OS=Homo sapiens GN=GFRA1 PE=2 SV=2	P56159	No Values	1	No Values	1.3	0	0.0258
Gelsolin OS=Homo sapiens GN=GSN PE=1 SV=1	P06396	1.1	1.1	1.2	1	0.118	0.0716
Glucose-6-phosphate isomerase OS=Homo sapiens GN=GPI PE=1 SV=4	P06744	1	1	0.9	2.2	0.0197	0.0161
Glucosidase 2 subunit beta OS=Homo sapiens GN=PRKCSH PE=1 SV=2	P14314	No Values	1	No Values	2	0	0.0246
Glucosylceramidase OS=Homo sapiens GN=GBA PE=1 SV=3	P04062	1	1	1.5	1.3	0.0299	0.0485
Glutamate--cysteine ligase catalytic subunit OS=Homo sapiens GN=GCLC PE=1 SV=2	P48506	No Values	1	No Values	0.3	0	0.0157
Glutamate--cysteine ligase regulatory subunit OS=Homo sapiens GN=GCLM PE=1 SV=1	P48507	1	No Values	0.1	No Values	0.0401	0
Glutaminyl-peptide cyclotransferase OS=Homo sapiens GN=QPCT PE=1 SV=1	Q16769	0.8	0.8	5.8	6.3	0.0609	0.0609
Glutamyl aminopeptidase OS=Homo sapiens GN=ENPEP PE=1 SV=3	Q07075	1	1	0.6	0.6	0.0878	0.0878
Glutathione peroxidase 3 OS=Homo sapiens GN=GPX3 PE=1 SV=2	P22352	1	1	0.8	0.7	0.128	0.128
Glutathione reductase, mitochondrial OS=Homo sapiens GN=GSR PE=1 SV=2	P00390	1	No Values	1.3	No Values	0.0211	0
Glutathione S-transferase omega-1 OS=Homo sapiens GN=GSTO1 PE=1 SV=2	P78417	1	1	0.7	0.4	0.166	0.112
Glutathione S-transferase P OS=Homo sapiens GN=GSTP1 PE=1 SV=2	P09211	1	1	3.4	2.5	0.0476	0.0476
Glutathione synthetase OS=Homo sapiens GN=GSS PE=1 SV=1	P48637	1	1	1.4	1	0.0549	0.019
Glyceraldehyde-3-phosphate dehydrogenase OS=Homo sapiens GN=GAPDH PE=1 SV=3	P04406	1	1	1	1	0.116	0.14
Glycerol-3-phosphate dehydrogenase [NAD(+)], cytoplasmic OS=Homo sapiens GN=GPD1 PE=1 SV=4	P21695	1	1	1.3	1.2	0.063	0.063
Glycoprotein hormones alpha chain OS=Homo sapiens GN=CGA PE=1 SV=1	P01215	No Values	1	No Values	58.8	0	0.069
Glyoxalase domain-containing protein 4 OS=Homo sapiens GN=GLOD4 PE=1 SV=1	Q9HC38	1	1	1	1	0.0351	0.0351
Glypican-1 OS=Homo sapiens GN=GPC1 PE=1 SV=2	P35052	1	1	3.1	3.4	0.0681	0.0376
Glypican-3 OS=Homo sapiens GN=GPC3 PE=1 SV=1	P51654	1	1	23.9	18.7	0.0224	0.0138
Golgi apparatus protein 1 OS=Homo sapiens GN=GLG1 PE=1 SV=2	Q92896	1	1	2.8	3	0.0356	0.0509
Golgi membrane protein 1 OS=Homo sapiens GN=GOLM1 PE=1 SV=1	Q8NBJ4	0.9	0.9	4.5	4.5	0.117	0.17
G-protein coupled receptor 126 OS=Homo sapiens GN=GPR126 PE=1 SV=3	Q86SQ4	No Values	1	No Values	1.6	0	0.00819
G-protein coupled receptor 64 OS=Homo sapiens GN=GPR64 PE=1 SV=2	Q8IZP9	No Values	1	No Values	3.5	0	0.00885
G-protein coupled receptor family C group 5 member B OS=Homo sapiens GN=GPRC5B PE=2 SV=2	Q9NZH0	1	No Values	2.3	No Values	0.0298	0
G-protein coupled receptor family C group 5 member C OS=Homo sapiens GN=GPRC5C PE=1 SV=2	Q9NQ84	1	1	2	2.1	0.0658	0.0658
Granulins OS=Homo sapiens GN=GRN PE=1 SV=2	P28799	1	0.9	10.2	4.8	0.0978	0.059
Granulocyte colony-stimulating factor receptor OS=Homo sapiens GN=CSF3R PE=1 SV=1	Q99062	1	No Values	13.2	No Values	0.012	0
Group XV phospholipase A2 OS=Homo sapiens GN=PLA2G15 PE=1 SV=2	Q8NCC3	1.1	1.1	0.7	1.7	0.0583	0.0316
Growth arrest-specific protein 1 OS=Homo sapiens GN=GAS1 PE=1 SV=2	P54826	1	1	3.1	4	0.0261	0.0261
Growth arrest-specific protein 6 OS=Homo sapiens GN=GAS6 PE=1 SV=2	Q14393	1	1	1.5	3.9	0.025	0.0125
GTP-binding nuclear protein Ran OS=Homo sapiens GN=RAN PE=1 SV=3	P62826	1	1	0.4	0.2	0.0509	0.0463
Guanylin OS=Homo sapiens GN=GUCA2A PE=1 SV=2	Q02747	1	1	6.9	4.6	0.183	0.183
Heat shock protein beta-1 OS=Homo sapiens GN=HSPB1 PE=1 SV=2	P04792	1	1	2.4	1.2	0.0537	0.0488
Hemicentin-1 OS=Homo sapiens GN=HMCN1 PE=1 SV=2	Q96RW7	1.1	1	3.8	2.7	0.0101	0.0101
Hemicentin-2 OS=Homo sapiens GN=HMCN2 PE=2 SV=2	Q8NDA2	1	No Values	5.4	No Values	0.00197	0
Hemoglobin subunit alpha OS=Homo sapiens GN=HBA1 PE=1 SV=2	P69905	0.9	0.9	0.1	0.2	0.169	0.282
Hemojuvelin OS=Homo sapiens GN=HFE2 PE=1 SV=1	Q6ZVN8	1	No Values	1.1	No Values	0.0211	0
Hemopexin OS=Homo sapiens GN=HPX PE=1 SV=2	P02790	1	1	0.2	0.3	0.128	0.152
Heparin cofactor 2 OS=Homo sapiens GN=SERPIND1 PE=1 SV=3	P05546	1	1	0.4	0.4	0.156	0.12
Hepatitis A virus cellular receptor 2 OS=Homo sapiens GN=HAVCR2 PE=1 SV=3	Q8TDQ0	1	1	1.8	1.8	0.0731	0.0465
Hepatocyte growth factor activator OS=Homo sapiens GN=HGFAC PE=1 SV=1	Q04756	1	1	0.6	0.4	0.084	0.0687
Heterogeneous nuclear ribonucleoprotein K OS=Homo sapiens GN=HNRNPK PE=1 SV=1	P61978	1	1	0.7	0.6	0.0173	0.0173
Histidine-rich glycoprotein OS=Homo sapiens GN=HRG PE=1 SV=1	P04196	1	1	0.6	0.6	0.0362	0.0362
Histone H1x OS=Homo sapiens GN=H1FX PE=1 SV=1	Q92522	1	No Values	0.5	No Values	0.0704	0
Histone H4 OS=Homo sapiens GN=HIST1H4A PE=1 SV=2	P62805	1	1	2.1	2.3	0.214	0.214
HLA class II histocompatibility antigen gamma chain OS=Homo sapiens GN=CD74 PE=1 SV=3	P04233	0.9	0.9	1.8	7.2	0.0912	0.0912
Hsp90 co-chaperone Cdc37 OS=Homo sapiens GN=CDC37 PE=1 SV=1	Q16543	No Values	1	No Values	3.7	0	0.0238
Hyaluronan-binding protein 2 OS=Homo sapiens GN=HABP2 PE=1 SV=1	Q14520	1	1	0.2	0.2	0.0339	0.0321
Hypoxanthine-guanine phosphoribosyltransferase OS=Homo sapiens GN=HPRT1 PE=1 SV=2	P00492	1	No Values	0.6	No Values	0.0596	0
ICOS ligand OS=Homo sapiens GN=ICOSLG PE=1 SV=2	O75144	1	1	2.7	2.8	0.0927	0.0927
Ig delta chain C region OS=Homo sapiens GN=IGHD PE=1 SV=2	P01880	1	1	0.2	0.1	0.0286	0.0286
Ig gamma-2 chain C region OS=Homo sapiens GN=IGHG2 PE=1 SV=2	P01859	1.1	1	0.3	0.3	0.31	0.42
Ig gamma-4 chain C region OS=Homo sapiens GN=IGHG4 PE=1 SV=1	P01861	0.9	0.9	0.3	0.3	0.343	0.3
Ig heavy chain V-I region HG3 OS=Homo sapiens PE=4 SV=1	P01743	1	1	0.9	0.8	0.094	0.094
Ig heavy chain V-I region V35 OS=Homo sapiens PE=1 SV=1	P23083	1	1	0.2	0.3	0.103	0.103
Ig heavy chain V-II region WAH OS=Homo sapiens PE=1 SV=1	P01824	1	1	0.2	0.2	0.0698	0.0698
Ig heavy chain V-III region BUT OS=Homo sapiens PE=1 SV=1	P01767	1.1	No Values	0.6	No Values	0.357	0.0957
Ig heavy chain V-III region GAL OS=Homo sapiens PE=1 SV=1	P01781	0.9	0.9	0.4	0.4	0.19	0.328
Ig heavy chain V-III region HIL OS=Homo sapiens PE=1 SV=1	P01771	1	1	0.6	0.3	0.0909	0.0909
Ig heavy chain V-III region JON OS=Homo sapiens PE=1 SV=1	P01780	1	1	0.1	0.1	0.165	0.165
Ig heavy chain V-III region TEI OS=Homo sapiens PE=1 SV=1	P01777	1	1	No Values	No Values	0.16	0.16
Ig heavy chain V-III region TUR OS=Homo sapiens PE=1 SV=1	P01779	1	1	0.5	0.5	0.103	0.103
Ig heavy chain V-III region WEA OS=Homo sapiens PE=1 SV=1	P01763	No Values	1	No Values	0.4	0.0965	0.193
Ig kappa chain C region OS=Homo sapiens GN=IGKC PE=1 SV=1	P01834	1	1.2	0.2	0.2	0.84	0.84
Ig kappa chain V-I region BAN OS=Homo sapiens PE=1 SV=1	P04430	1	1	0.4	0.4	0.167	0.167
Ig kappa chain V-I region CAR OS=Homo sapiens PE=1 SV=1	P01596	1	1	0.4	0.6	0.271	0.271
Ig kappa chain V-I region EU OS=Homo sapiens PE=1 SV=1	P01598	1	1	0.4	0.3	0.269	0.269
Ig kappa chain V-I region Kue OS=Homo sapiens PE=1 SV=1	P01604	1	1	0.2	0.3	0.102	0.102
Ig kappa chain V-I region Mev OS=Homo sapiens PE=1 SV=1	P01612	1	1	0.3	0.2	0.165	0.165
Ig kappa chain V-I region Ni OS=Homo sapiens PE=1 SV=1	P01613	1	1	0.4	0.5	0.161	0.304
Ig kappa chain V-I region Roy OS=Homo sapiens PE=1 SV=1	P01608	1.2	1.2	0.7	0.5	0.315	0.315
Ig kappa chain V-I region Scw OS=Homo sapiens PE=1 SV=1	P01609	1	1	2.8	3.5	0.278	0.278
Ig kappa chain V-I region Wes OS=Homo sapiens PE=1 SV=1	P01611	1	1	0.4	0.3	0.167	0.167
Ig kappa chain V-II region FR OS=Homo sapiens PE=1 SV=1	P01615	1	1	0.3	0.3	0.115	0.186
Ig kappa chain V-II region TEW OS=Homo sapiens PE=1 SV=1	P01617	1.5	1.6	0.4	0.3	0.115	0.327
Ig kappa chain V-III region IARC/BL41 OS=Homo sapiens PE=1 SV=1	P06311	1	1	0.5	0.5	0.117	0.117
Ig kappa chain V-III region VG (Fragment) OS=Homo sapiens PE=1 SV=1	P04433	1	1	0.3	0.3	0.0783	0.0783
Ig kappa chain V-IV region STH (Fragment) OS=Homo sapiens PE=1 SV=1	P83593	1	1	0.4	0.3	0.11	0.11
Ig lambda chain V region 4A OS=Homo sapiens PE=4 SV=1	P04211	1.1	1.1	0.1	0.1	0.0769	0.154
Ig lambda chain V-I region NEW OS=Homo sapiens PE=1 SV=1	P01701	1	1	0.1	0.1	0.0721	0.0721
Ig lambda chain V-I region WAH OS=Homo sapiens PE=1 SV=1	P04208	0.9	0.9	0.1	0.1	0.119	0.22
Ig lambda chain V-II region NIG-84 OS=Homo sapiens PE=1 SV=1	P04209	1	1	0.2	0.3	0.0714	0.0714
Ig lambda chain V-III region LOI OS=Homo sapiens PE=1 SV=1	P80748	1	1	0.1	0.2	0.216	0.216
Ig lambda chain V-III region SH OS=Homo sapiens PE=1 SV=1	P01714	1	1	0.1	0.1	0.176	0.0833
Ig lambda chain V-IV region Hil OS=Homo sapiens PE=1 SV=1	P01717	1	1	0.3	0.2	0.178	0.178
Ig lambda chain V-VI region SUT OS=Homo sapiens PE=1 SV=1	P06317	1	No Values	0.4	No Values	0.216	0
Ig mu chain C region OS=Homo sapiens GN=IGHM PE=1 SV=3	P01871	1	1	0.2	0.2	0.334	0.305
IGF-like family receptor 1 OS=Homo sapiens GN=IGFLR1 PE=1 SV=1	Q9H665	1	1	2.7	5.9	0.0986	0.107
IgGFc-binding protein OS=Homo sapiens GN=FCGBP PE=1 SV=3	Q9Y6R7	1	1	4.7	4.8	0.0394	0.0422
Immunoglobulin J chain OS=Homo sapiens GN=IGJ PE=1 SV=4	P01591	1	1	1.9	2	0.138	0.138
Immunoglobulin superfamily containing leucine-rich repeat protein OS=Homo sapiens GN=ISLR PE=1 SV=1	O14498	1	1	2.8	2.7	0.0304	0.0304
Immunoglobulin superfamily member 8 OS=Homo sapiens GN=IGSF8 PE=1 SV=1	Q969P0	1	1	1.3	1.4	0.031	0.075
Inactive tyrosine-protein kinase 7 OS=Homo sapiens GN=PTK7 PE=1 SV=2	Q13308	1	No Values	2.6	No Values	0.0112	0
Insulin-like growth factor-binding protein 2 OS=Homo sapiens GN=IGFBP2 PE=1 SV=2	P18065	1	1	9.9	3.9	0.0277	0.0862
Insulin-like growth factor-binding protein 3 OS=Homo sapiens GN=IGFBP3 PE=1 SV=2	P17936	1.1	1.1	2.4	2.3	0.0584	0.0928
Insulin-like growth factor-binding protein 5 OS=Homo sapiens GN=IGFBP5 PE=1 SV=1	P24593	0.9	0.9	4.2	3.5	0.0331	0.0625
Insulin-like growth factor-binding protein 6 OS=Homo sapiens GN=IGFBP6 PE=1 SV=1	P24592	1	1	0.6	0.2	0.0958	0.0542
Insulin-like growth factor-binding protein 7 OS=Homo sapiens GN=IGFBP7 PE=1 SV=1	Q16270	1.1	1	5.4	3.5	0.408	0.479
Insulin-like growth factor-binding protein complex acid labile subunit OS=Homo sapiens GN=IGFALS PE=1 SV=1	P35858	1.1	1.1	0.8	0.4	0.0331	0.0331
Integral membrane protein GPR180 OS=Homo sapiens GN=GPR180 PE=2 SV=1	Q86V85	No Values	1	No Values	2.6	0	0.0295
Integrin beta-1 OS=Homo sapiens GN=ITGB1 PE=1 SV=2	P05556	1	1	0.8	2.3	0.0125	0.0338
Inter-alpha-trypsin inhibitor heavy chain H1 OS=Homo sapiens GN=ITIH1 PE=1 SV=3	P19827	1	1	0.1	0.1	0.0648	0.0626
Inter-alpha-trypsin inhibitor heavy chain H2 OS=Homo sapiens GN=ITIH2 PE=1 SV=2	P19823	1	1	0.1	0.1	0.124	0.1
Inter-alpha-trypsin inhibitor heavy chain H3 OS=Homo sapiens GN=ITIH3 PE=1 SV=2	Q06033	1	1	0.3	0.4	0.0292	0.0404
Inter-alpha-trypsin inhibitor heavy chain H4 OS=Homo sapiens GN=ITIH4 PE=1 SV=4	Q14624	0.8	0.8	0.5	0.3	0.0978	0.129
Inter-alpha-trypsin inhibitor heavy chain H5 OS=Homo sapiens GN=ITIH5 PE=2 SV=2	Q86UX2	1	No Values	2.1	No Values	0.00955	0
Intercellular adhesion molecule 1 OS=Homo sapiens GN=ICAM1 PE=1 SV=2	P05362	1	1	2.1	1.4	0.0169	0.0169
Intercellular adhesion molecule 3 OS=Homo sapiens GN=ICAM3 PE=1 SV=2	P32942	1	1	3.9	2.5	0.0165	0.0165
Interleukin-1 receptor accessory protein OS=Homo sapiens GN=IL1RAP PE=1 SV=2	Q9NPH3	1	1	1	1	0.0825	0.0351
Interleukin-1 receptor type 2 OS=Homo sapiens GN=IL1R2 PE=1 SV=1	P27930	1	1	2.9	2.5	0.0704	0.0704
Interleukin-13 receptor subunit alpha-1 OS=Homo sapiens GN=IL13RA1 PE=1 SV=1	P78552	1	1	5.1	5	0.0211	0.0211
Interleukin-18-binding protein OS=Homo sapiens GN=IL18BP PE=1 SV=2	O95998	0.9	0.9	4.3	4	0.175	0.175
Interleukin-2 receptor subunit alpha OS=Homo sapiens GN=IL2RA PE=1 SV=1	P01589	1	1	3.5	2.9	0.0441	0.0441
Interleukin-6 receptor subunit beta OS=Homo sapiens GN=IL6ST PE=1 SV=2	P40189	1	1	4.6	3	0.024	0.024
Isocitrate dehydrogenase [NADP] cytoplasmic OS=Homo sapiens GN=IDH1 PE=1 SV=2	O75874	0.9	0.8	2.6	2.2	0.0821	0.152
IST1 homolog OS=Homo sapiens GN=IST1 PE=1 SV=1	P53990	1	1	1.4	1.7	0.11	0.151
Junction plakoglobin OS=Homo sapiens GN=JUP PE=1 SV=3	P14923	1	1	1.7	4.6	0.0201	0.0121
Junctional adhesion molecule A OS=Homo sapiens GN=F11R PE=1 SV=1	Q9Y624	1	1	1.7	2.1	0.1	0.0268
Junctional adhesion molecule C OS=Homo sapiens GN=JAM3 PE=1 SV=1	Q9BX67	1	No Values	1.7	No Values	0.0742	0
Junctional adhesion molecule-like OS=Homo sapiens GN=AMICA1 PE=1 SV=1	Q86YT9	1	1	1.6	1.4	0.0609	0.0609
Kallikrein-1 OS=Homo sapiens GN=KLK1 PE=1 SV=2	P06870	1	0.9	5.1	5	0.122	0.176
Kallikrein-2 OS=Homo sapiens GN=KLK2 PE=2 SV=1	P20151	1	No Values	4.4	No Values	0.0651	0.0345
Kallistatin OS=Homo sapiens GN=SERPINA4 PE=1 SV=3	P29622	1	1	1.4	1.1	0.0258	0.0468
Keratin, type I cytoskeletal 18 OS=Homo sapiens GN=KRT18 PE=1 SV=2	P05783	1	1	1.8	1.3	0.0209	0.0186
Keratin, type I cytoskeletal 9 OS=Homo sapiens GN=KRT9 PE=1 SV=3	P35527	1	1	2.2	2.4	0.236	0.189
Keratin, type II cytoskeletal 1 OS=Homo sapiens GN=KRT1 PE=1 SV=6	P04264	1	1.1	1.9	1.9	0.278	0.264
Keratin, type II cytoskeletal 4 OS=Homo sapiens GN=KRT4 PE=1 SV=4	P19013	1	1	6.2	5.5	0.172	0.14
Ketohexokinase OS=Homo sapiens GN=KHK PE=1 SV=1	P50053	1	1	1.5	2.1	0.0268	0.0973
Killer cell immunoglobulin-like receptor 2DL1 OS=Homo sapiens GN=KIR2DL1 PE=1 SV=1	P43626	1	1	3.6	9.2	0.0287	0.0287
Kin of IRRE-like protein 1 OS=Homo sapiens GN=KIRREL PE=1 SV=2	Q96J84	1	1	2.4	2.7	0.0357	0.0317
Kininogen-1 OS=Homo sapiens GN=KNG1 PE=1 SV=2	P01042	1.1	1.1	2.3	2.4	0.191	0.194
Klotho OS=Homo sapiens GN=KL PE=1 SV=2	Q9UEF7	1	1	3.9	3.4	0.00791	0.00791
Kunitz-type protease inhibitor 1 OS=Homo sapiens GN=SPINT1 PE=1 SV=2	O43278	1	1	4.1	8	0.108	0.0945
Kunitz-type protease inhibitor 2 OS=Homo sapiens GN=SPINT2 PE=1 SV=2	O43291	0.8	0.8	3.3	5.7	0.0873	0.0873
Lactadherin OS=Homo sapiens GN=MFGE8 PE=1 SV=2	Q08431	1	No Values	3	No Values	0.0491	0
Lactotransferrin OS=Homo sapiens GN=LTF PE=1 SV=6	P02788	0.9	0.9	1.5	1.5	0.269	0.263
Lambda-crystallin homolog OS=Homo sapiens GN=CRYL1 PE=1 SV=3	Q9Y2S2	1	1	1.6	4.1	0.0313	0.0313
Laminin subunit alpha-4 OS=Homo sapiens GN=LAMA4 PE=1 SV=4	Q16363	Value Missing	2.5	41.5	17	0.0115	0.0115
Laminin subunit alpha-5 OS=Homo sapiens GN=LAMA5 PE=1 SV=8	O15230	1	1	10.2	22.9	0.00352	0.00352
Latent-transforming growth factor beta-binding protein 1 OS=Homo sapiens GN=LTBP1 PE=1 SV=4	Q14766	1	0.1	3.7	9	0.0105	0.0105
Latent-transforming growth factor beta-binding protein 2 OS=Homo sapiens GN=LTBP2 PE=1 SV=3	Q14767	1	0.9	3.7	4.3	0.0478	0.0511
Latent-transforming growth factor beta-binding protein 4 OS=Homo sapiens GN=LTBP4 PE=1 SV=2	Q8N2S1	1.1	1.1	9.5	6.3	0.0265	0.0265
Latrophilin-1 OS=Homo sapiens GN=LPHN1 PE=1 SV=1	O94910	1.1	1.1	2.2	3	0.0305	0.0407
Latrophilin-2 OS=Homo sapiens GN=LPHN2 PE=1 SV=2	O95490	1	No Values	3.2	No Values	0.00822	0
Latrophilin-3 OS=Homo sapiens GN=LPHN3 PE=1 SV=2	Q9HAR2	1	No Values	1.4	No Values	0.00553	0
Leucine-rich alpha-2-glycoprotein OS=Homo sapiens GN=LRG1 PE=1 SV=2	P02750	1	1	0.4	0.4	0.161	0.161
Leucine-rich repeat transmembrane protein FLRT2 OS=Homo sapiens GN=FLRT2 PE=1 SV=1	O43155	1	1	1.7	2	0.0182	0.0182
Leucine-rich repeat transmembrane protein FLRT3 OS=Homo sapiens GN=FLRT3 PE=1 SV=1	Q9NZU0	1	No Values	1.2	No Values	0.0139	0
Leucine-rich repeat-containing protein 15 OS=Homo sapiens GN=LRRC15 PE=1 SV=2	Q8TF66	1	1	2	2.9	0.0155	0.0155
Leukocyte elastase inhibitor OS=Homo sapiens GN=SERPINB1 PE=1 SV=1	P30740	1	1	4.4	4.7	0.135	0.161
Leukocyte surface antigen CD47 OS=Homo sapiens GN=CD47 PE=1 SV=1	Q08722	1	1	2.8	3.6	0.0341	0.0341
Leukocyte-associated immunoglobulin-like receptor 1 OS=Homo sapiens GN=LAIR1 PE=1 SV=1	Q6GTX8	1	1	4.8	4.5	0.111	0.0767
Leukotriene A-4 hydrolase OS=Homo sapiens GN=LTA4H PE=1 SV=2	P09960	1	No Values	0.8	No Values	0.0311	0
Limbic system-associated membrane protein OS=Homo sapiens GN=LSAMP PE=1 SV=2	Q13449	No Values	1	No Values	0.8	0	0.0325
Lipoprotein lipase OS=Homo sapiens GN=LPL PE=1 SV=1	P06858	No Values	1	No Values	2.4	0	0.0274
Low-density lipoprotein receptor OS=Homo sapiens GN=LDLR PE=1 SV=1	P01130	No Values	1	No Values	5.6	0	0.0105
Low-density lipoprotein receptor-related protein 10 OS=Homo sapiens GN=LRP10 PE=1 SV=2	Q7Z4F1	1	1	2.9	4.3	0.0126	0.0126
Low-density lipoprotein receptor-related protein 2 OS=Homo sapiens GN=LRP2 PE=1 SV=3	P98164	1	1	2.3	2.6	0.0726	0.0784
L-selectin OS=Homo sapiens GN=SELL PE=1 SV=2	P14151	1	1	1.3	1.1	0.0699	0.118
Lumican OS=Homo sapiens GN=LUM PE=1 SV=2	P51884	1.1	1.1	0.5	0.7	0.204	0.145
L-xylulose reductase OS=Homo sapiens GN=DCXR PE=1 SV=2	Q7Z4W1	1	1	2.9	2.9	0.135	0.168
Ly6/PLAUR domain-containing protein 1 OS=Homo sapiens GN=LYPD1 PE=1 SV=2	Q8N2G4	1	1	3.4	2.9	0.0851	0.0851
Ly6/PLAUR domain-containing protein 2 OS=Homo sapiens GN=LYPD2 PE=2 SV=1	Q6UXB3	1	1	8.8	17.9	0.112	0.112
Ly6/PLAUR domain-containing protein 3 OS=Homo sapiens GN=LYPD3 PE=1 SV=2	O95274	1	No Values	3	No Values	0.0549	0
Lymphatic vessel endothelial hyaluronic acid receptor 1 OS=Homo sapiens GN=LYVE1 PE=1 SV=2	Q9Y5Y7	0.9	0.9	1.3	0.9	0.0932	0.124
Lymphocyte antigen 6D OS=Homo sapiens GN=LY6D PE=1 SV=1	Q14210	1	1	3	2.7	0.0703	0.0703
Lymphocyte antigen 6H OS=Homo sapiens GN=LY6H PE=2 SV=1	O94772	1	1	5.8	4.6	0.0929	0.164
Lymphocyte antigen 75 OS=Homo sapiens GN=LY75 PE=1 SV=3	O60449	1	No Values	0.9	No Values	0.00871	0
Lymphocyte function-associated antigen 3 OS=Homo sapiens GN=CD58 PE=1 SV=1	P19256	1	No Values	1.9	No Values	0.032	0
Lysosomal acid phosphatase OS=Homo sapiens GN=ACP2 PE=1 SV=3	P11117	1	1	1.2	1.6	0.0473	0.0473
Lysosomal alpha-glucosidase OS=Homo sapiens GN=GAA PE=1 SV=4	P10253	0.9	0.9	2.2	2.4	0.083	0.0819
Lysosomal alpha-mannosidase OS=Homo sapiens GN=MAN2B1 PE=1 SV=3	O00754	1	1	0.6	0.4	0.00791	0.00791
Lysosomal protective protein OS=Homo sapiens GN=CTSA PE=1 SV=2	P10619	1	1	1.2	1.4	0.0708	0.0708
Lysosomal Pro-X carboxypeptidase OS=Homo sapiens GN=PRCP PE=1 SV=1	P42785	1	1	2.6	2.8	0.0181	0.0181
Lysosomal thioesterase PPT2 OS=Homo sapiens GN=PPT2 PE=1 SV=4	Q9UMR5	1	1	2.6	3.2	0.0894	0.0894
Lysosome membrane protein 2 OS=Homo sapiens GN=SCARB2 PE=1 SV=2	Q14108	No Values	1	No Values	1.5	0	0.0209
Lysosome-associated membrane glycoprotein 1 OS=Homo sapiens GN=LAMP1 PE=1 SV=3	P11279	1.3	1.3	1.8	1.2	0.048	0.048
Lysosome-associated membrane glycoprotein 2 OS=Homo sapiens GN=LAMP2 PE=1 SV=2	P13473	1	1	4	4.7	0.022	0.022
Lysosome-associated membrane glycoprotein 3 OS=Homo sapiens GN=LAMP3 PE=1 SV=3	Q9UQV4	No Values	1	No Values	3.2	0	0.0361
Lysozyme C OS=Homo sapiens GN=LYZ PE=1 SV=1	P61626	1	1	3.3	5.7	0.189	0.189
Macrophage colony-stimulating factor 1 OS=Homo sapiens GN=CSF1 PE=1 SV=2	P09603	1	1	4.1	4.2	0.056	0.056
Macrophage-capping protein OS=Homo sapiens GN=CAPG PE=1 SV=2	P40121	1	1	1.3	1.7	0.069	0.0632
Major prion protein OS=Homo sapiens GN=PRNP PE=1 SV=1	P04156	1	1	3.4	5	0.126	0.126
Major vault protein OS=Homo sapiens GN=MVP PE=1 SV=4	Q14764	No Values	1	No Values	1.7	0	0.00896
Malate dehydrogenase, cytoplasmic OS=Homo sapiens GN=MDH1 PE=1 SV=4	P40925	1	1	3	2.5	0.0569	0.0569
Malate dehydrogenase, mitochondrial OS=Homo sapiens GN=MDH2 PE=1 SV=3	P40926	1	No Values	1	No Values	0.0266	0
Maltase-glucoamylase, intestinal OS=Homo sapiens GN=MGAM PE=1 SV=5	O43451	1	1	2.2	2.1	0.056	0.0705
Mammalian ependymin-related protein 1 OS=Homo sapiens GN=EPDR1 PE=1 SV=2	Q9UM22	1	1	1.3	0.4	0.0536	0.0446
Mannan-binding lectin serine protease 1 OS=Homo sapiens GN=MASP1 PE=1 SV=3	P48740	No Values	1	No Values	0.9	0.0114	0.0515
Mannan-binding lectin serine protease 2 OS=Homo sapiens GN=MASP2 PE=1 SV=4	O00187	1.1	1.1	2.4	2.3	0.0612	0.0656
Mannose-binding protein C OS=Homo sapiens GN=MBL2 PE=1 SV=2	P11226	1	1	0.2	0.2	0.0323	0.0323
Mannosyl-oligosaccharide 1,2-alpha-mannosidase IA OS=Homo sapiens GN=MAN1A1 PE=1 SV=3	P33908	1	1	3.4	2.8	0.0168	0.0168
Matrilin-4 OS=Homo sapiens GN=MATN4 PE=1 SV=3	O95460	1	1	1.9	4.6	0.0225	0.0418
Matrilysin OS=Homo sapiens GN=MMP7 PE=1 SV=1	P09237	1	1	0.6	0.7	0.0674	0.0674
Matrix metalloproteinase-9 OS=Homo sapiens GN=MMP9 PE=1 SV=3	P14780	1	1	3.2	1.8	0.0354	0.0127
Matrix-remodeling-associated protein 5 OS=Homo sapiens GN=MXRA5 PE=2 SV=3	Q9NR99	1	1	2.8	3.1	0.00636	0.0117
Matrix-remodeling-associated protein 8 OS=Homo sapiens GN=MXRA8 PE=1 SV=1	Q9BRK3	1.1	1.1	2.7	4.2	0.133	0.154
Melanoma inhibitory activity protein 3 OS=Homo sapiens GN=MIA3 PE=1 SV=1	Q5JRA6	No Values	1	No Values	3.1	0	0.00524
Melanotransferrin OS=Homo sapiens GN=MFI2 PE=1 SV=2	P08582	1.1	1.1	3.7	4.3	0.14	0.106
Membrane cofactor protein OS=Homo sapiens GN=CD46 PE=1 SV=3	P15529	1	1	1.8	3.8	0.0204	0.0612
Membrane protein FAM174A OS=Homo sapiens GN=FAM174A PE=2 SV=1	Q8TBP5	1	No Values	7.6	No Values	0.0474	0
Membrane-bound transcription factor site-1 protease OS=Homo sapiens GN=MBTPS1 PE=1 SV=1	Q14703	1	1	4	3.1	0.0143	0.0143
Mesothelin OS=Homo sapiens GN=MSLN PE=1 SV=2	Q13421	1	No Values	0.8	No Values	0.0127	0
Metalloproteinase inhibitor 1 OS=Homo sapiens GN=TIMP1 PE=1 SV=1	P01033	1	1	0.9	0.8	0.058	0.101
Metalloproteinase inhibitor 2 OS=Homo sapiens GN=TIMP2 PE=1 SV=2	P16035	No Values	1	No Values	2	0	0.0636
Migration and invasion enhancer 1 OS=Homo sapiens GN=MIEN1 PE=1 SV=1	Q9BRT3	1	1	3.4	3.8	0.087	0.087
Mimecan OS=Homo sapiens GN=OGN PE=1 SV=1	P20774	1	1	0.5	0.4	0.0302	0.0302
Mitogen-activated protein kinase 1 OS=Homo sapiens GN=MAPK1 PE=1 SV=3	P28482	1	1	0.9	1.5	0.0222	0.0222
Monocyte differentiation antigen CD14 OS=Homo sapiens GN=CD14 PE=1 SV=2	P08571	1	1	1.3	1.3	0.115	0.115
Mucin-1 OS=Homo sapiens GN=MUC1 PE=1 SV=3	P15941	1	1	1.5	1.9	0.0207	0.0207
Mucin-20 OS=Homo sapiens GN=MUC20 PE=1 SV=3	Q8N307	1	1	3.8	1.8	0.0423	0.0423
Mucin-like protein 1 OS=Homo sapiens GN=MUCL1 PE=1 SV=1	Q96DR8	1	1	13.3	5	0.1	0.1
Mucosal addressin cell adhesion molecule 1 OS=Homo sapiens GN=MADCAM1 PE=1 SV=2	Q13477	0.9	0.9	4.9	7.3	0.0864	0.0864
Multimerin-1 OS=Homo sapiens GN=MMRN1 PE=1 SV=3	Q13201	1	1	3.5	3.5	0.0106	0.0106
Multimerin-2 OS=Homo sapiens GN=MMRN2 PE=1 SV=2	Q9H8L6	1	1	0.8	0.7	0.00948	0.00948
Multiple epidermal growth factor-like domains protein 8 OS=Homo sapiens GN=MEGF8 PE=1 SV=2	Q7Z7M0	1	1	1.4	1.9	0.0243	0.0193
Multiple epidermal growth factor-like domains protein 9 OS=Homo sapiens GN=MEGF9 PE=2 SV=3	Q9H1U4	No Values	No Values	Reference Missing	No Values	0.0249	0
Multiple inositol polyphosphate phosphatase 1 OS=Homo sapiens GN=MINPP1 PE=1 SV=1	Q9UNW1	1	1	3.8	1.9	0.0205	0.0164
Myelin basic protein OS=Homo sapiens GN=MBP PE=1 SV=3	P02686	1	1	2.4	1.4	0.0329	0.0329
Myelin protein zero-like protein 1 OS=Homo sapiens GN=MPZL1 PE=1 SV=1	O95297	1	No Values	1.2	No Values	0.0483	0
Myeloid cell surface antigen CD33 OS=Homo sapiens GN=CD33 PE=1 SV=2	P20138	1	1	3.7	2.2	0.0632	0.0632
Myocilin OS=Homo sapiens GN=MYOC PE=1 SV=2	Q99972	No Values	1	No Values	0.3	0	0.0476
Myoglobin OS=Homo sapiens GN=MB PE=1 SV=2	P02144	1	1	0.2	0.1	0.0974	0.0974
Myosin light chain 3 OS=Homo sapiens GN=MYL3 PE=1 SV=3	P08590	1	No Values	0.8	No Values	0.0667	0
Myosin light chain kinase, smooth muscle OS=Homo sapiens GN=MYLK PE=1 SV=4	Q15746	1	1	3.3	2.7	0.00575	0.00575
Myosin regulatory light chain 12B OS=Homo sapiens GN=MYL12B PE=1 SV=2	O14950 (+2)	1	No Values	1.5	No Values	0.0523	0
Myosin-14 OS=Homo sapiens GN=MYH14 PE=1 SV=2	Q7Z406	No Values	No Values	No Values	No Values	0	0.00551
Myristoylated alanine-rich C-kinase substrate OS=Homo sapiens GN=MARCKS PE=1 SV=4	P29966	1	No Values	3.2	No Values	0.0452	0
N(G),N(G)-dimethylarginine dimethylaminohydrolase 1 OS=Homo sapiens GN=DDAH1 PE=1 SV=3	O94760	1	1	1.4	3	0.0912	0.0351
N(G),N(G)-dimethylarginine dimethylaminohydrolase 2 OS=Homo sapiens GN=DDAH2 PE=1 SV=1	O95865	1	1	2.8	2.3	0.0912	0.151
Na(+)/H(+) exchange regulatory cofactor NHE-RF1 OS=Homo sapiens GN=SLC9A3R1 PE=1 SV=4	O14745	1	1	0.9	1	0.0223	0.0223
Na(+)/H(+) exchange regulatory cofactor NHE-RF2 OS=Homo sapiens GN=SLC9A3R2 PE=1 SV=2	Q15599	1	No Values	1.5	No Values	0.0267	0
N-acetylgalactosamine-6-sulfatase OS=Homo sapiens GN=GALNS PE=1 SV=1	P34059	1	1	2.2	1.6	0.0421	0.0421
N-acetylglucosamine-6-sulfatase OS=Homo sapiens GN=GNS PE=1 SV=3	P15586	1	1	0.6	0.5	0.127	0.103
N-acetyllactosaminide beta-1,3-N-acetylglucosaminyltransferase OS=Homo sapiens GN=B3GNT1 PE=1 SV=1	O43505	1	1	1.7	1.5	0.0578	0.0602
N-acetylmuramoyl-L-alanine amidase OS=Homo sapiens GN=PGLYRP2 PE=1 SV=1	Q96PD5	1	1	0.7	0.7	0.137	0.0625
N-acylethanolamine-hydrolyzing acid amidase OS=Homo sapiens GN=NAAA PE=1 SV=3	Q02083	1	No Values	16.2	No Values	0.0279	0
Napsin-A OS=Homo sapiens GN=NAPSA PE=1 SV=1	O96009	1	1	2	1.9	0.0667	0.0667
Natural cytotoxicity triggering receptor 3 ligand 1 OS=Homo sapiens GN=NCR3LG1 PE=1 SV=1	Q68D85	1	1	7	3.8	0.0198	0.0198
Neogenin OS=Homo sapiens GN=NEO1 PE=1 SV=2	Q92859	1	1	14.9	2.7	0.0185	0.0137
Nephrin OS=Homo sapiens GN=NPHS1 PE=1 SV=1	O60500	1	1	2.6	1.9	0.0129	0.0129
Neprilysin OS=Homo sapiens GN=MME PE=1 SV=2	P08473	1	1	4.1	4.6	0.0933	0.117
Netrin receptor UNC5C OS=Homo sapiens GN=UNC5C PE=1 SV=2	O95185	1	No Values	1.9	No Values	0.0107	0
Neural cell adhesion molecule 1 OS=Homo sapiens GN=NCAM1 PE=1 SV=3	P13591	1.1	1.2	3.1	2.2	0.0315	0.0233
Neural cell adhesion molecule 2 OS=Homo sapiens GN=NCAM2 PE=1 SV=2	O15394	No Values	1	No Values	0.9	0	0.0108
Neural cell adhesion molecule L1 OS=Homo sapiens GN=L1CAM PE=1 SV=2	P32004	1	1	1.9	3.5	0.0167	0.0167
Neural cell adhesion molecule L1-like protein OS=Homo sapiens GN=CHL1 PE=1 SV=4	O00533	1	1	1.9	2.4	0.0257	0.0348
Neurexin-3-alpha OS=Homo sapiens GN=NRXN3 PE=1 SV=4	Q9Y4C0	1	1	12.3	7	0.00487	0.00487
Neuronal growth regulator 1 OS=Homo sapiens GN=NEGR1 PE=1 SV=3	Q7Z3B1	1	1	0.6	0.6	0.13	0.0734
Neuropilin-1 OS=Homo sapiens GN=NRP1 PE=1 SV=3	O14786	No Values	1	No Values	1	0	0.0141
Neuroserpin OS=Homo sapiens GN=SERPINI1 PE=1 SV=1	Q99574	1	1	4.4	2.2	0.022	0.022
Neurotrimin OS=Homo sapiens GN=NTM PE=1 SV=1	Q9P121	1	No Values	1.6	No Values	0.0552	0.0523
Neutral alpha-glucosidase AB OS=Homo sapiens GN=GANAB PE=1 SV=3	Q14697	1	No Values	1.4	No Values	0.00953	0
Neutrophil defensin 1 OS=Homo sapiens GN=DEFA1 PE=1 SV=1	P59665 (+1)	1	1	4.9	5.9	0.191	0.0957
Neutrophil elastase OS=Homo sapiens GN=ELANE PE=1 SV=1	P08246	0.9	0.9	3	1.9	0.0674	0.0674
Neutrophil gelatinase-associated lipocalin OS=Homo sapiens GN=LCN2 PE=1 SV=2	P80188	0.9	0.9	2.8	3.3	0.152	0.212
NHL repeat-containing protein 2 OS=Homo sapiens GN=NHLRC2 PE=1 SV=1	Q8NBF2	1	No Values	1.9	No Values	0.011	0
NHL repeat-containing protein 3 OS=Homo sapiens GN=NHLRC3 PE=2 SV=1	Q5JS37	1	1	1	1.3	0.0749	0.0749
Nicastrin OS=Homo sapiens GN=NCSTN PE=1 SV=2	Q92542	1	1	1.5	1.3	0.0127	0.0127
Nidogen-1 OS=Homo sapiens GN=NID1 PE=1 SV=3	P14543	1	1	2.3	1.9	0.0337	0.0241
Nidogen-2 OS=Homo sapiens GN=NID2 PE=1 SV=3	Q14112	No Values	1	No Values	1.6	0	0.0102
NKG2-D type II integral membrane protein OS=Homo sapiens GN=KLRK1 PE=1 SV=1	P26718	1	1	3.5	2	0.0509	0.0509
Nodal modulator 2 OS=Homo sapiens GN=NOMO2 PE=1 SV=1	Q5JPE7	1	1	2.6	2.3	0.0071	0.0071
Non-secretory ribonuclease OS=Homo sapiens GN=RNASE2 PE=1 SV=2	P10153	0.9	0.9	1.2	1.2	0.0932	0.0932
N-sulphoglucosamine sulphohydrolase OS=Homo sapiens GN=SGSH PE=1 SV=1	P51688	1	1	3.1	2.6	0.0438	0.0677
Nuclear transport factor 2 OS=Homo sapiens GN=NUTF2 PE=1 SV=1	P61970	1	1	2.6	2.9	0.063	0.063
Nuclear ubiquitous casein and cyclin-dependent kinase substrate 1 OS=Homo sapiens GN=NUCKS1 PE=1 SV=1	Q9H1E3	1	1	1.9	1.2	0.037	0.037
Nucleobindin-1 OS=Homo sapiens GN=NUCB1 PE=1 SV=4	Q02818	1	No Values	1	No Values	0.039	0
Nucleoside diphosphate kinase B OS=Homo sapiens GN=NME2 PE=1 SV=1	P22392	1	1	0.8	0.9	0.0526	0.0526
Olfactomedin-4 OS=Homo sapiens GN=OLFM4 PE=1 SV=1	Q6UX06	1	1	2	3.1	0.0588	0.0235
Omega-amidase NIT2 OS=Homo sapiens GN=NIT2 PE=1 SV=1	Q9NQR4	1	1	0.8	1.3	0.0543	0.0543
Opioid-binding protein/cell adhesion molecule OS=Homo sapiens GN=OPCML PE=1 SV=1	Q14982	1	1	1.9	2.1	0.139	0.104
Osteoclast-associated immunoglobulin-like receptor OS=Homo sapiens GN=OSCAR PE=2 SV=3	Q8IYS5	1	1	3.7	2.6	0.0355	0.0355
Osteomodulin OS=Homo sapiens GN=OMD PE=1 SV=1	Q99983	1	No Values	3.2	No Values	0.0523	0
Osteopontin OS=Homo sapiens GN=SPP1 PE=1 SV=1	P10451	0.9	0.9	0.8	0.9	0.255	0.22
Out at first protein homolog OS=Homo sapiens GN=OAF PE=2 SV=1	Q86UD1	1	No Values	1.5	No Values	0.033	0
Oxidized low-density lipoprotein receptor 1 OS=Homo sapiens GN=OLR1 PE=1 SV=1	P78380	1.1	1.1	2.1	3.1	0.154	0.154
P2X purinoceptor 4 OS=Homo sapiens GN=P2RX4 PE=1 SV=2	Q99571	No Values	No Values	No Values	No Values	0	0
Palmitoyl-protein thioesterase 1 OS=Homo sapiens GN=PPT1 PE=1 SV=1	P50897	1	1	0.7	1.3	0.0294	0.0915
Pancreatic secretory granule membrane major glycoprotein GP2 OS=Homo sapiens GN=GP2 PE=2 SV=3	P55259	1	1	6	6.1	0.0149	0.0335
Pancreatic secretory trypsin inhibitor OS=Homo sapiens GN=SPINK1 PE=1 SV=2	P00995	1	1	1.3	1.2	0.101	0.101
Pappalysin-2 OS=Homo sapiens GN=PAPPA2 PE=1 SV=4	Q9BXP8	1.1	1.1	1.2	0.7	0.0223	0.0207
Peflin OS=Homo sapiens GN=PEF1 PE=1 SV=1	Q9UBV8	1	1	2.3	1	0.0352	0.0352
Pepsin A-3 OS=Homo sapiens GN=PGA3 PE=1 SV=1	P0DJD8	1	1	4.9	3.8	0.0284	0.0284
Peptidase inhibitor 16 OS=Homo sapiens GN=PI16 PE=1 SV=1	Q6UXB8	0.9	0.9	1.3	1.3	0.134	0.0842
Peptidoglycan recognition protein 1 OS=Homo sapiens GN=PGLYRP1 PE=1 SV=1	O75594	1	1	1.6	1.6	0.316	0.316
Peptidyl-glycine alpha-amidating monooxygenase OS=Homo sapiens GN=PAM PE=1 SV=2	P19021	1	1	1.2	1.2	0.0206	0.0267
Peptidyl-prolyl cis-trans isomerase B OS=Homo sapiens GN=PPIB PE=1 SV=2	P23284	1	No Values	0.8	No Values	0.0509	0
Periplakin OS=Homo sapiens GN=PPL PE=1 SV=4	O60437	1	1	7.2	3.3	0.00513	0.00569
Peroxiredoxin-1 OS=Homo sapiens GN=PRDX1 PE=1 SV=1	Q06830	1	1	0.7	0.7	0.241	0.241
Peroxiredoxin-2 OS=Homo sapiens GN=PRDX2 PE=1 SV=5	P32119	1	1	0.1	0.1	0.197	0.202
Peroxiredoxin-6 OS=Homo sapiens GN=PRDX6 PE=1 SV=3	P30041	1	1	0.9	0.7	0.0893	0.0893
Phosphatidylcholine-sterol acyltransferase OS=Homo sapiens GN=LCAT PE=1 SV=1	P04180	1	1	1.2	1.1	0.0818	0.0818
Phosphatidylethanolamine-binding protein 1 OS=Homo sapiens GN=PEBP1 PE=1 SV=3	P30086	1	1	2.4	2	0.0856	0.193
Phosphatidylethanolamine-binding protein 4 OS=Homo sapiens GN=PEBP4 PE=1 SV=3	Q96S96	0.9	0.9	0.6	0.6	0.0749	0.0396
Phosphatidylinositol transfer protein alpha isoform OS=Homo sapiens GN=PITPNA PE=1 SV=2	Q00169	1	No Values	1	No Values	0.0481	0
Phosphatidylinositol-glycan-specific phospholipase D OS=Homo sapiens GN=GPLD1 PE=1 SV=3	P80108	1	1	0.1	0.1	0.0321	0.0262
Phosphoenolpyruvate carboxykinase, cytosolic [GTP] OS=Homo sapiens GN=PCK1 PE=1 SV=3	P35558	No Values	1	No Values	1.9	0	0.0145
Phosphoglucomutase-1 OS=Homo sapiens GN=PGM1 PE=1 SV=3	P36871	1	1	3.2	2.3	0.0142	0.0302
Phosphoglycerate mutase 1 OS=Homo sapiens GN=PGAM1 PE=1 SV=2	P18669	1	No Values	1.7	No Values	0.0394	0
Phosphoinositide-3-kinase-interacting protein 1 OS=Homo sapiens GN=PIK3IP1 PE=1 SV=2	Q96FE7	1	1	2.8	1.2	0.156	0.0989
Phospholipase D3 OS=Homo sapiens GN=PLD3 PE=1 SV=1	Q8IV08	1	1	0.7	1.1	0.0163	0.0612
Phosphomevalonate kinase OS=Homo sapiens GN=PMVK PE=1 SV=3	Q15126	1	No Values	2.5	No Values	0.0417	0
Phosphoserine aminotransferase OS=Homo sapiens GN=PSAT1 PE=1 SV=2	Q9Y617	1	No Values	0.3	No Values	0.0297	0
Phosphotriesterase-related protein OS=Homo sapiens GN=PTER PE=1 SV=1	Q96BW5	1	No Values	1.3	No Values	0.0315	0
Pigment epithelium-derived factor OS=Homo sapiens GN=SERPINF1 PE=1 SV=4	P36955	1	1	0.2	0.2	0.167	0.112
PITH domain-containing protein 1 OS=Homo sapiens GN=PITHD1 PE=1 SV=1	Q9GZP4	1	1	0.5	0.5	0.0379	0.0379
PKHD domain-containing transmembrane protein C17orf101 OS=Homo sapiens GN=C17orf101 PE=2 SV=2	Q6PK18	1	No Values	5.5	No Values	0.0282	0
Plasma alpha-L-fucosidase OS=Homo sapiens GN=FUCA2 PE=1 SV=2	Q9BTY2	1	1	0.7	0.8	0.0471	0.0642
Plasma kallikrein OS=Homo sapiens GN=KLKB1 PE=1 SV=1	P03952	1	1	0.5	0.5	0.0831	0.047
Plasma protease C1 inhibitor OS=Homo sapiens GN=SERPING1 PE=1 SV=2	P05155	1.2	1.1	1.3	1.5	0.118	0.102
Plasma serine protease inhibitor OS=Homo sapiens GN=SERPINA5 PE=1 SV=3	P05154	1	0.9	2.9	2.9	0.291	0.259
Plastin-2 OS=Homo sapiens GN=LCP1 PE=1 SV=6	P13796	1	1	1	1.2	0.0159	0.0287
Platelet endothelial aggregation receptor 1 OS=Homo sapiens GN=PEAR1 PE=1 SV=1	Q5VY43	1	No Values	4.6	No Values	0.0106	0
Platelet endothelial cell adhesion molecule OS=Homo sapiens GN=PECAM1 PE=1 SV=1	P16284	1	1	4.1	4.1	0.0257	0.0407
Platelet glycoprotein Ib alpha chain OS=Homo sapiens GN=GP1BA PE=1 SV=1	P07359	1	1	0.5	1.4	0.0192	0.0192
Platelet glycoprotein VI OS=Homo sapiens GN=GP6 PE=1 SV=4	Q9HCN6	1	1	1.3	1.4	0.118	0.0826
Platelet-derived growth factor receptor beta OS=Homo sapiens GN=PDGFRB PE=1 SV=1	P09619	1	1	1.9	3.7	0.0118	0.0199
Plexin domain-containing protein 2 OS=Homo sapiens GN=PLXDC2 PE=1 SV=1	Q6UX71	0.9	0.9	2.1	2.3	0.034	0.0189
Podocalyxin OS=Homo sapiens GN=PODXL PE=1 SV=2	O00592	1.1	1.1	2.7	1.9	0.0627	0.0627
Poliovirus receptor OS=Homo sapiens GN=PVR PE=1 SV=2	P15151	1	1	2.1	2.3	0.0504	0.0815
Poliovirus receptor-related protein 2 OS=Homo sapiens GN=PVRL2 PE=1 SV=1	Q92692	1	1	0.9	1.2	0.0446	0.0465
Poliovirus receptor-related protein 3 OS=Homo sapiens GN=PVRL3 PE=1 SV=1	Q9NQS3	1	1	2.5	2.5	0.02	0.02
Poliovirus receptor-related protein 4 OS=Homo sapiens GN=PVRL4 PE=1 SV=1	Q96NY8	No Values	1	No Values	2	0	0.0235
Polymeric immunoglobulin receptor OS=Homo sapiens GN=PIGR PE=1 SV=4	P01833	1	1	1.4	1.2	0.228	0.217
Polypeptide N-acetylgalactosaminyltransferase 2 OS=Homo sapiens GN=GALNT2 PE=1 SV=1	Q10471	1	No Values	1.1	No Values	0.0158	0
Pregnancy zone protein OS=Homo sapiens GN=PZP PE=1 SV=4	P20742	1	1	0.2	0.1	0.0486	0.0391
Prenylcysteine oxidase 1 OS=Homo sapiens GN=PCYOX1 PE=1 SV=3	Q9UHG3	1	No Values	1.4	No Values	0.0257	0
Proactivator polypeptide OS=Homo sapiens GN=PSAP PE=1 SV=2	P07602	0.7	0.7	13.9	12.4	0.13	0.13
Probable G-protein coupled receptor 116 OS=Homo sapiens GN=GPR116 PE=1 SV=3	Q8IZF2	1	1	4.7	3.2	0.0186	0.0245
Probable serine carboxypeptidase CPVL OS=Homo sapiens GN=CPVL PE=1 SV=2	Q9H3G5	1	1	2.5	2.1	0.0483	0.0483
Pro-cathepsin H OS=Homo sapiens GN=CTSH PE=1 SV=4	P09668	1	1	1.2	1.3	0.131	0.0955
Procollagen C-endopeptidase enhancer 1 OS=Homo sapiens GN=PCOLCE PE=1 SV=2	Q15113	No Values	1.1	No Values	1.4	0	0.0601
Pro-epidermal growth factor OS=Homo sapiens GN=EGF PE=1 SV=2	P01133	1	0.9	6	5.3	0.133	0.18
Profilin-1 OS=Homo sapiens GN=PFN1 PE=1 SV=2	P07737	1	1	0.3	0.3	0.321	0.221
Programmed cell death 6-interacting protein OS=Homo sapiens GN=PDCD6IP PE=1 SV=1	Q8WUM4	1	1	1.6	1.5	0.0922	0.0668
Programmed cell death protein 10 OS=Homo sapiens GN=PDCD10 PE=1 SV=1	Q9BUL8	1	No Values	1.2	No Values	0.0566	0
Prolactin-inducible protein OS=Homo sapiens GN=PIP PE=1 SV=1	P12273	1	1	5.4	5.8	0.0753	0.0753
Prolow-density lipoprotein receptor-related protein 1 OS=Homo sapiens GN=LRP1 PE=1 SV=2	Q07954	1.2	1.2	6.2	6.3	0.0099	0.0099
Prominin-1 OS=Homo sapiens GN=PROM1 PE=1 SV=1	O43490	1	1	0.9	0.6	0.0335	0.0636
Prominin-2 OS=Homo sapiens GN=PROM2 PE=1 SV=1	Q8N271	1	No Values	1	No Values	0.0144	0
Prostaglandin E2 receptor EP3 subtype OS=Homo sapiens GN=PTGER3 PE=2 SV=1	P43115	1	1	26.9	14.6	0.0282	0.0282
Prostaglandin reductase 1 OS=Homo sapiens GN=PTGR1 PE=1 SV=2	Q14914	1	1	2.7	2.2	0.0578	0.0578
Prostaglandin-H2 D-isomerase OS=Homo sapiens GN=PTGDS PE=1 SV=1	P41222	1.1	1.1	2	2.1	0.216	0.216
Prostate stem cell antigen OS=Homo sapiens GN=PSCA PE=1 SV=1	O43653	1	1	3.3	2.9	0.138	0.146
Prostate-associated microseminoprotein OS=Homo sapiens GN=MSMP PE=1 SV=1	Q1L6U9	1	1	1	1.3	0.0935	0.0935
Prostate-specific antigen OS=Homo sapiens GN=KLK3 PE=1 SV=2	P07288	1	1	3.9	6.4	0.126	0.126
Prostatic acid phosphatase OS=Homo sapiens GN=ACPP PE=1 SV=3	P15309	1	1	9.1	10.5	0.0984	0.0984
Proteasome subunit alpha type-3 OS=Homo sapiens GN=PSMA3 PE=1 SV=2	P25788	1	1	0.5	0.6	0.0471	0.0471
Proteasome subunit alpha type-4 OS=Homo sapiens GN=PSMA4 PE=1 SV=1	P25789	1	1	3.1	0.5	0.0345	0.0345
Proteasome subunit alpha type-5 OS=Homo sapiens GN=PSMA5 PE=1 SV=3	P28066	1	1	0.6	0.6	0.174	0.174
Proteasome subunit beta type-1 OS=Homo sapiens GN=PSMB1 PE=1 SV=2	P20618	No Values	1	No Values	1.1	0	0.0581
Proteasome subunit beta type-6 OS=Homo sapiens GN=PSMB6 PE=1 SV=4	P28072	1	1	0.3	0.4	0.0418	0.046
Proteasome subunit beta type-7 OS=Homo sapiens GN=PSMB7 PE=1 SV=1	Q99436	1	1	0.3	1	0.0325	0.0325
Protein 4.1 OS=Homo sapiens GN=EPB41 PE=1 SV=4	P11171	No Values	1	No Values	0.2	0	0.0116
Protein AMBP OS=Homo sapiens GN=AMBP PE=1 SV=1	P02760	0.9	0.9	1.8	1.7	0.412	0.412
Protein CYR61 OS=Homo sapiens GN=CYR61 PE=1 SV=1	O00622	No Values	1	No Values	2.2	0	0.0367
Protein delta homolog 1 OS=Homo sapiens GN=DLK1 PE=1 SV=3	P80370	1	1.1	13.9	11	0.0444	0.0444
Protein delta homolog 2 OS=Homo sapiens GN=DLK2 PE=2 SV=1	Q6UY11	1	1	2.2	2.8	0.0235	0.094
Protein FAM151A OS=Homo sapiens GN=FAM151A PE=2 SV=2	Q8WW52	1	1	2.6	3.1	0.0393	0.0154
Protein FAM3C OS=Homo sapiens GN=FAM3C PE=1 SV=1	Q92520	1	1	0.9	2.4	0.0881	0.0529
Protein HEG homolog 1 OS=Homo sapiens GN=HEG1 PE=1 SV=3	Q9ULI3	1	1	3.2	3.2	0.0167	0.0239
Protein NOV homolog OS=Homo sapiens GN=NOV PE=1 SV=1	P48745	0.9	0.9	8.4	7.4	0.101	0.132
Protein S100-A11 OS=Homo sapiens GN=S100A11 PE=1 SV=2	P31949	1	No Values	2.8	No Values	0.0857	0
Protein S100-A12 OS=Homo sapiens GN=S100A12 PE=1 SV=2	P80511	No Values	1	No Values	4	0	0.087
Protein S100-A2 OS=Homo sapiens GN=S100A2 PE=1 SV=3	P29034	1	No Values	1.7	No Values	0.0918	0
Protein S100-A6 OS=Homo sapiens GN=S100A6 PE=1 SV=1	P06703	No Values	1	No Values	2.5	0	0.0889
Protein S100-A8 OS=Homo sapiens GN=S100A8 PE=1 SV=1	P05109	0.9	0.9	2	2.2	0.333	0.323
Protein S100-A9 OS=Homo sapiens GN=S100A9 PE=1 SV=1	P06702	1	1	12.6	11.9	0.184	0.5
Protein S100-P OS=Homo sapiens GN=S100P PE=1 SV=2	P25815	0.8	0.8	5.7	1.1	0.137	0.242
Protein shisa-2 homolog OS=Homo sapiens GN=SHISA2 PE=1 SV=1	Q6UWI4	1	1	9.3	10.5	0.0271	0.0271
Protein shisa-6 homolog OS=Homo sapiens GN=SHISA6 PE=2 SV=2	Q6ZSJ9	1	1	5	4.3	0.02	0.044
Protein shisa-7 OS=Homo sapiens GN=SHISA7 PE=2 SV=3	A6NL88	0	1	4.8	3.1	0.0242	0.0465
Protein sidekick-1 OS=Homo sapiens GN=SDK1 PE=1 SV=3	Q7Z5N4	1	1	1.7	2.1	0.0113	0.00497
Protein YIPF3 OS=Homo sapiens GN=YIPF3 PE=1 SV=1	Q9GZM5	0.7	0.7	9.4	11.2	0.0543	0.0543
Protein-glutamine gamma-glutamyltransferase 4 OS=Homo sapiens GN=TGM4 PE=1 SV=2	P49221	1	1	9.4	5	0.0263	0.0146
Proteoglycan 4 OS=Homo sapiens GN=PRG4 PE=1 SV=2	Q92954	1	1	3.1	10.1	0.00926	0.0157
Prothrombin OS=Homo sapiens GN=F2 PE=1 SV=2	P00734	0.9	1	0.6	0.8	0.222	0.162
Protocadherin Fat 4 OS=Homo sapiens GN=FAT4 PE=1 SV=2	Q6V0I7	1	1	3.1	0.9	0.00361	0.00361
Protocadherin gamma-C3 OS=Homo sapiens GN=PCDHGC3 PE=1 SV=1	Q9UN70	0.9	0.9	6.2	4.1	0.0128	0.0332
Protocadherin-1 OS=Homo sapiens GN=PCDH1 PE=1 SV=2	Q08174	1	1	2.9	1.4	0.0292	0.0113
Protocadherin-12 OS=Homo sapiens GN=PCDH12 PE=2 SV=1	Q9NPG4	1.1	1.1	2.9	3.2	0.0169	0.0101
Protocadherin-19 OS=Homo sapiens GN=PCDH19 PE=1 SV=3	Q8TAB3	1	No Values	3.8	No Values	0.00697	0
Protocadherin-9 OS=Homo sapiens GN=PCDH9 PE=1 SV=2	Q9HC56	Value Missing	2.3	8.9	3.7	0.0113	0.0113
P-selectin OS=Homo sapiens GN=SELP PE=1 SV=3	P16109	1	No Values	4.8	No Values	0.00964	0
Pterin-4-alpha-carbinolamine dehydratase OS=Homo sapiens GN=PCBD1 PE=1 SV=2	P61457	1	No Values	1.9	No Values	0.0962	0
Purine nucleoside phosphorylase OS=Homo sapiens GN=PNP PE=1 SV=2	P00491	1	1	0.3	0.8	0.0381	0.0346
Puromycin-sensitive aminopeptidase OS=Homo sapiens GN=NPEPPS PE=1 SV=2	P55786	1	No Values	1.3	No Values	0.0141	0
Putative phospholipase B-like 2 OS=Homo sapiens GN=PLBD2 PE=1 SV=2	Q8NHP8	No Values	1	No Values	1.3	0	0.0204
Putative sodium-coupled neutral amino acid transporter 10 OS=Homo sapiens GN=SLC38A10 PE=1 SV=2	Q9HBR0	No Values	1	No Values	2.4	0	0.0143
Putative V-set and immunoglobulin domain-containing-like protein IGHV4OR15-8 OS=Homo sapiens GN=IGHV4OR15-8 PE=5 SV=2	A6NJ16	1	No Values	0.5	No Values	0.0732	0
Pyruvate kinase isozymes M1/M2 OS=Homo sapiens GN=PKM PE=1 SV=4	P14618	1	1	1.7	1.4	0.105	0.16
Pyruvate kinase isozymes R/L OS=Homo sapiens GN=PKLR PE=1 SV=2	P30613	1	No Values	0.9	No Values	0.0348	0.0192
Rab GDP dissociation inhibitor beta OS=Homo sapiens GN=GDI2 PE=1 SV=2	P50395	1	1	0.9	1.4	0.0787	0.0494
Ras-related protein Rab-2A OS=Homo sapiens GN=RAB2A PE=1 SV=1	P61019	1	1	1.3	1	0.0566	0.066
Ras-related protein Rap-1A OS=Homo sapiens GN=RAP1A PE=1 SV=1	P62834	1	1	2.2	2.6	0.0815	0.0815
Receptor activity-modifying protein 3 OS=Homo sapiens GN=RAMP3 PE=2 SV=1	O60896	1	1	9.9	15.2	0.0541	0.0541
Receptor tyrosine-protein kinase erbB-3 OS=Homo sapiens GN=ERBB3 PE=1 SV=1	P21860	No Values	1	No Values	2.5	0	0.0127
Receptor-type tyrosine-protein phosphatase C OS=Homo sapiens GN=PTPRC PE=1 SV=2	P08575	1	No Values	6.3	No Values	0.00613	0
Receptor-type tyrosine-protein phosphatase eta OS=Homo sapiens GN=PTPRJ PE=1 SV=3	Q12913	1	1	3.6	3.1	0.0359	0.0426
Receptor-type tyrosine-protein phosphatase F OS=Homo sapiens GN=PTPRF PE=1 SV=2	P10586	1	1	1.8	3.5	0.00472	0.00472
Receptor-type tyrosine-protein phosphatase gamma OS=Homo sapiens GN=PTPRG PE=1 SV=4	P23470	1	1	1.6	1.4	0.0159	0.0159
Receptor-type tyrosine-protein phosphatase mu OS=Homo sapiens GN=PTPRM PE=1 SV=2	P28827	1	1	2.8	3.6	0.0062	0.0062
Receptor-type tyrosine-protein phosphatase S OS=Homo sapiens GN=PTPRS PE=1 SV=3	Q13332	1	1	1.9	2.5	0.0113	0.00462
Receptor-type tyrosine-protein phosphatase zeta OS=Homo sapiens GN=PTPRZ1 PE=1 SV=4	P23471	No Values	1	No Values	2.5	0	0.00864
Receptor-type tyrosine-protein phosphatase-like N OS=Homo sapiens GN=PTPRN PE=1 SV=1	Q16849	No Values	1	No Values	1.9	0	0.00919
Resistin OS=Homo sapiens GN=RETN PE=2 SV=1	Q9HD89	1	1	2.8	2.1	0.139	0.139
Reticulon-4 receptor-like 2 OS=Homo sapiens GN=RTN4RL2 PE=1 SV=1	Q86UN3	1	1	9.1	4.7	0.019	0.0476
Retinoic acid receptor responder protein 2 OS=Homo sapiens GN=RARRES2 PE=1 SV=1	Q99969	1	1	4.4	1.7	0.0736	0.0736
Retinoid-inducible serine carboxypeptidase OS=Homo sapiens GN=SCPEP1 PE=1 SV=1	Q9HB40	1	1	1.8	1.9	0.0442	0.0619
Retinol-binding protein 4 OS=Homo sapiens GN=RBP4 PE=1 SV=3	P02753	1	1	0.2	0.2	0.368	0.259
Retinol-binding protein 5 OS=Homo sapiens GN=RBP5 PE=1 SV=3	P82980	No Values	1	No Values	1.7	0	0.0667
Reversion-inducing cysteine-rich protein with Kazal motifs OS=Homo sapiens GN=RECK PE=1 SV=1	O95980	0	1	100	2	0.0185	0.0103
Rho GDP-dissociation inhibitor 2 OS=Homo sapiens GN=ARHGDIB PE=1 SV=3	P52566	1	1	1.3	0.7	0.0647	0.0647
Rho-related GTP-binding protein RhoC OS=Homo sapiens GN=RHOC PE=1 SV=1	P08134	1	1	2.4	5.3	0.0984	0.057
Ribonuclease 4 OS=Homo sapiens GN=RNASE4 PE=1 SV=3	P34096	No Values	1	No Values	4.5	0	0.0748
Ribonuclease inhibitor OS=Homo sapiens GN=RNH1 PE=1 SV=2	P13489	1	1	0.8	0.9	0.0195	0.0174
Ribonuclease K6 OS=Homo sapiens GN=RNASE6 PE=1 SV=2	Q93091	No Values	1	No Values	4.5	0	0.173
Ribonuclease pancreatic OS=Homo sapiens GN=RNASE1 PE=1 SV=4	P07998	0.9	0.9	3.8	4.6	0.205	0.256
Ribonuclease UK114 OS=Homo sapiens GN=HRSP12 PE=1 SV=1	P52758	1	1	1.4	2	0.197	0.197
Rootletin OS=Homo sapiens GN=CROCC PE=1 SV=1	Q5TZA2	No Values	No Values	No Values	No Values	0	0.00397
Roundabout homolog 4 OS=Homo sapiens GN=ROBO4 PE=1 SV=1	Q8WZ75	1.1	1.1	3	1.4	0.0457	0.0268
S-adenosylmethionine synthase isoform type-2 OS=Homo sapiens GN=MAT2A PE=1 SV=1	P31153	1	1	1.2	1.1	0.038	0.038
Sarcalumenin OS=Homo sapiens GN=SRL PE=2 SV=2	Q86TD4	No Values	1	No Values	1.9	0	0.00966
Scavenger receptor cysteine-rich type 1 protein M130 OS=Homo sapiens GN=CD163 PE=1 SV=2	Q86VB7	No Values	1	No Values	1.7	0	0.00952
Secernin-2 OS=Homo sapiens GN=SCRN2 PE=2 SV=3	Q96FV2	1	No Values	1.5	No Values	0.0259	0
Secreted and transmembrane protein 1 OS=Homo sapiens GN=SECTM1 PE=1 SV=2	Q8WVN6	1	1	1.4	0.9	0.0645	0.0645
Secreted frizzled-related protein 3 OS=Homo sapiens GN=FRZB PE=1 SV=2	Q92765	1	No Values	4.8	No Values	0.0277	0
Secreted frizzled-related protein 4 OS=Homo sapiens GN=SFRP4 PE=1 SV=2	Q6FHJ7	No Values	1	No Values	31.8	0	0.0289
Secreted phosphoprotein 24 OS=Homo sapiens GN=SPP2 PE=1 SV=1	Q13103	1	1	0.3	0.3	0.0427	0.0995
Secretogranin-1 OS=Homo sapiens GN=CHGB PE=1 SV=2	P05060	1	1	5.6	17.3	0.0414	0.0177
Selenium-binding protein 1 OS=Homo sapiens GN=SELENBP1 PE=1 SV=2	Q13228	1	1	0.5	0.8	0.089	0.0699
Selenoprotein P OS=Homo sapiens GN=SEPP1 PE=1 SV=3	P49908	1	1	2.1	1.5	0.0892	0.0472
Semaphorin-4B OS=Homo sapiens GN=SEMA4B PE=1 SV=3	Q9NPR2	1	1	2	2	0.0264	0.0168
Semenogelin-1 OS=Homo sapiens GN=SEMG1 PE=1 SV=2	P04279	1	1	8.5	7.6	0.318	0.301
Semenogelin-2 OS=Homo sapiens GN=SEMG2 PE=1 SV=1	Q02383	0.9	0.9	4.3	4.7	0.218	0.216
Serine hydroxymethyltransferase, cytosolic OS=Homo sapiens GN=SHMT1 PE=1 SV=1	P34896	1	1	1.7	1.6	0.0228	0.0414
Serine protease 23 OS=Homo sapiens GN=PRSS23 PE=1 SV=1	O95084	1	1	3.9	4.4	0.0339	0.0339
Serine protease HTRA1 OS=Homo sapiens GN=HTRA1 PE=1 SV=1	Q92743	No Values	1	No Values	3.6	0	0.0229
Serine protease inhibitor Kazal-type 5 OS=Homo sapiens GN=SPINK5 PE=1 SV=2	Q9NQ38	1	1	2.7	2.7	0.0244	0.0338
Serotransferrin OS=Homo sapiens GN=TF PE=1 SV=3	P02787	1	1	0.1	0.1	0.453	0.438
Serpin B12 OS=Homo sapiens GN=SERPINB12 PE=1 SV=1	Q96P63	1	1	3.6	4.3	0.0444	0.0198
Serum albumin OS=Homo sapiens GN=ALB PE=1 SV=2	P02768	1.2	1.3	0.6	0.6	0.573	0.626
Serum amyloid A-4 protein OS=Homo sapiens GN=SAA4 PE=1 SV=2	P35542	No Values	1	No Values	0.5	0	0.0846
Serum amyloid P-component OS=Homo sapiens GN=APCS PE=1 SV=2	P02743	1.1	1.1	0.9	0.7	0.17	0.157
Serum paraoxonase/arylesterase 1 OS=Homo sapiens GN=PON1 PE=1 SV=3	P27169	0.9	0.9	0.2	0.4	0.093	0.093
Sex hormone-binding globulin OS=Homo sapiens GN=SHBG PE=1 SV=2	P04278	1	1	0.4	0.2	0.0199	0.0199
S-formylglutathione hydrolase OS=Homo sapiens GN=ESD PE=1 SV=2	P10768	1	1	0.8	0.8	0.0319	0.0319
SH3 domain-binding glutamic acid-rich-like protein 3 OS=Homo sapiens GN=SH3BGRL3 PE=1 SV=1	Q9H299	1	1	0.7	0.4	0.194	0.108
Sialate O-acetylesterase OS=Homo sapiens GN=SIAE PE=1 SV=1	Q9HAT2	1	1	1.7	1.7	0.0688	0.0497
Sialidase-1 OS=Homo sapiens GN=NEU1 PE=1 SV=1	Q99519	1	1	1.6	1.7	0.0554	0.0458
Sialoadhesin OS=Homo sapiens GN=SIGLEC1 PE=1 SV=2	Q9BZZ2	1	1	3.6	3	0.0105	0.0105
Signal peptide, CUB and EGF-like domain-containing protein 1 OS=Homo sapiens GN=SCUBE1 PE=1 SV=3	Q8IWY4	No Values	1	No Values	4.6	0	0.0182
Signal peptide, CUB and EGF-like domain-containing protein 2 OS=Homo sapiens GN=SCUBE2 PE=2 SV=2	Q9NQ36	1	1	10.9	7.5	0.03	0.025
Signaling lymphocytic activation molecule OS=Homo sapiens GN=SLAMF1 PE=1 SV=1	Q13291	1	1	2.6	2	0.0388	0.0716
Signal-regulatory protein beta-1 OS=Homo sapiens GN=SIRPB1 PE=1 SV=5	O00241	1	1	0.6	0.5	0.0754	0.111
SLAM family member 5 OS=Homo sapiens GN=CD84 PE=1 SV=1	Q9UIB8	No Values	1	No Values	1.5	0	0.128
SLIT and NTRK-like protein 1 OS=Homo sapiens GN=SLITRK1 PE=1 SV=2	Q96PX8	1	1	3.2	3.1	0.023	0.0402
SLIT and NTRK-like protein 4 OS=Homo sapiens GN=SLITRK4 PE=2 SV=1	Q8IW52	1	No Values	3.7	No Values	0.00956	0
Small proline-rich protein 3 OS=Homo sapiens GN=SPRR3 PE=1 SV=2	Q9UBC9	0.9	0.9	7.4	11.6	0.479	0.479
Smoothened homolog OS=Homo sapiens GN=SMO PE=1 SV=1	Q99835	No Values	1	No Values	3	0	0.0102
Sodium channel protein type 4 subunit alpha OS=Homo sapiens GN=SCN4A PE=1 SV=4	P35499	No Values	1	No Values	2.3	0	0.00708
Soluble calcium-activated nucleotidase 1 OS=Homo sapiens GN=CANT1 PE=1 SV=1	Q8WVQ1	1	1	1.5	2.4	0.0474	0.0474
Sorbitol dehydrogenase OS=Homo sapiens GN=SORD PE=1 SV=4	Q00796	1	1	4.3	3.9	0.0252	0.0252
Sortilin OS=Homo sapiens GN=SORT1 PE=1 SV=3	Q99523	1	1	1.4	1	0.0168	0.0168
Sortilin-related receptor OS=Homo sapiens GN=SORL1 PE=1 SV=2	Q92673	1	1	2.4	2.9	0.0266	0.0203
SPARC-like protein 1 OS=Homo sapiens GN=SPARCL1 PE=1 SV=2	Q14515	1.1	1.1	1.5	0.9	0.0994	0.0422
Spectrin alpha chain, erythrocytic 1 OS=Homo sapiens GN=SPTA1 PE=1 SV=5	P02549	1	1	0.1	0.1	0.0169	0.00744
Spectrin beta chain, erythrocytic OS=Homo sapiens GN=SPTB PE=1 SV=5	P11277	1	1	No Values	0.1	0.00468	0.00842
Sphingomyelin phosphodiesterase OS=Homo sapiens GN=SMPD1 PE=1 SV=4	P17405	1	No Values	0.9	No Values	0.0159	0
Stanniocalcin-1 OS=Homo sapiens GN=STC1 PE=1 SV=1	P52823	1	1	11.1	11.7	0.081	0.081
Stromal cell-derived factor 1 OS=Homo sapiens GN=CXCL12 PE=1 SV=1	P48061	1	1	13.3	92.8	0.086	0.086
Sulfhydryl oxidase 1 OS=Homo sapiens GN=QSOX1 PE=1 SV=3	O00391	1	1	2.5	3.3	0.0442	0.0549
Superoxide dismutase [Cu-Zn] OS=Homo sapiens GN=SOD1 PE=1 SV=2	P00441	1	1	0.3	0.2	0.0779	0.0779
Superoxide dismutase [Mn], mitochondrial OS=Homo sapiens GN=SOD2 PE=1 SV=2	P04179	1	1	0.3	0.3	0.036	0.036
Suppressor of tumorigenicity 14 protein OS=Homo sapiens GN=ST14 PE=1 SV=2	Q9Y5Y6	1	1	7.3	6.5	0.00936	0.00936
Suprabasin OS=Homo sapiens GN=SBSN PE=2 SV=1	Q6UWP8	1	1	2.5	2.7	0.215	0.17
Sushi domain-containing protein 2 OS=Homo sapiens GN=SUSD2 PE=1 SV=1	Q9UGT4	0.9	0.4	5.4	14.2	0.0754	0.0487
Sushi domain-containing protein 5 OS=Homo sapiens GN=SUSD5 PE=1 SV=3	O60279	0.9	0.9	6.5	3.3	0.0143	0.0588
Sushi, von Willebrand factor type A, EGF and pentraxin domain-containing protein 1 OS=Homo sapiens GN=SVEP1 PE=1 SV=3	Q4LDE5	1	1	8.9	1.5	0.00224	0.00364
Syntenin-1 OS=Homo sapiens GN=SDCBP PE=1 SV=1	O00560	1	No Values	2.4	No Values	0.0369	0
Talin-1 OS=Homo sapiens GN=TLN1 PE=1 SV=3	Q9Y490	No Values	1	No Values	1.8	0	0.00472
Target of Nesh-SH3 OS=Homo sapiens GN=ABI3BP PE=1 SV=1	Q7Z7G0	1	No Values	3.8	No Values	0.0158	0
T-cell immunomodulatory protein OS=Homo sapiens GN=ITFG1 PE=1 SV=1	Q8TB96	1	1	2	4.5	0.018	0.0327
T-complex protein 1 subunit alpha OS=Homo sapiens GN=TCP1 PE=1 SV=1	P17987	1	1	0.8	0.5	0.0324	0.0504
T-complex protein 1 subunit delta OS=Homo sapiens GN=CCT4 PE=1 SV=4	P50991	1	No Values	0.5	No Values	0.026	0
T-complex protein 1 subunit epsilon OS=Homo sapiens GN=CCT5 PE=1 SV=1	P48643	1	No Values	0.9	No Values	0.024	0
T-complex protein 1 subunit theta OS=Homo sapiens GN=CCT8 PE=1 SV=4	P50990	1	1	0.4	0.5	0.0529	0.0529
Tenascin OS=Homo sapiens GN=TNC PE=1 SV=3	P24821	1	1	2.4	2	0.0282	0.0404
Tenascin-X OS=Homo sapiens GN=TNXB PE=1 SV=3	P22105	1	1	3.5	3.5	0.0359	0.0399
Testican-1 OS=Homo sapiens GN=SPOCK1 PE=1 SV=1	Q08629	1	No Values	3.5	No Values	0.0205	0
Testican-2 OS=Homo sapiens GN=SPOCK2 PE=1 SV=1	Q92563	1	1	10.3	9.6	0.0236	0.0448
Tetranectin OS=Homo sapiens GN=CLEC3B PE=1 SV=3	P05452	1	1	2.9	3.3	0.252	0.297
Thiomorpholine-carboxylate dehydrogenase OS=Homo sapiens GN=CRYM PE=1 SV=1	Q14894	1	1	3.6	2.6	0.0414	0.111
Thiopurine S-methyltransferase OS=Homo sapiens GN=TPMT PE=1 SV=1	P51580	1	1	2	1.2	0.0449	0.0449
Thioredoxin OS=Homo sapiens GN=TXN PE=1 SV=3	P10599	1.2	1.2	1.5	1.8	0.171	0.171
Thrombomodulin OS=Homo sapiens GN=THBD PE=1 SV=2	P07204	1	1	5.3	1	0.0243	0.0713
Thrombospondin type-1 domain-containing protein 7A OS=Homo sapiens GN=THSD7A PE=1 SV=4	Q9UPZ6	No Values	1	No Values	3.5	0	0.00483
Thrombospondin-1 OS=Homo sapiens GN=THBS1 PE=1 SV=2	P07996	1	1.1	2.9	5.4	0.0479	0.0308
Thrombospondin-4 OS=Homo sapiens GN=THBS4 PE=1 SV=2	P35443	1	1	10.4	9.6	0.00832	0.00832
Thy-1 membrane glycoprotein OS=Homo sapiens GN=THY1 PE=1 SV=2	P04216	1	No Values	0.9	No Values	0.0994	0
Thyroxine-binding globulin OS=Homo sapiens GN=SERPINA7 PE=1 SV=2	P05543	1	1	0.7	0.8	0.178	0.234
Tissue alpha-L-fucosidase OS=Homo sapiens GN=FUCA1 PE=1 SV=4	P04066	1	1	0.7	1	0.0365	0.0193
Titin OS=Homo sapiens GN=TTN PE=1 SV=4	Q8WZ42	1	1	5.6	5.3	0.000844	0.000844
Transaldolase OS=Homo sapiens GN=TALDO1 PE=1 SV=2	P37837	1	No Values	0.5	No Values	0.0564	0
Transferrin receptor protein 1 OS=Homo sapiens GN=TFRC PE=1 SV=2	P02786	1	1	0.3	0.3	0.0237	0.0132
Transforming growth factor-beta-induced protein ig-h3 OS=Homo sapiens GN=TGFBI PE=1 SV=1	Q15582	1	1	0.5	0.4	0.0132	0.0161
Transitional endoplasmic reticulum ATPase OS=Homo sapiens GN=VCP PE=1 SV=4	P55072	1	1	0.6	1.2	0.00993	0.00993
Transketolase OS=Homo sapiens GN=TKT PE=1 SV=3	P29401	1	1	1	1.4	0.0706	0.0578
Transmembrane 7 superfamily member 3 OS=Homo sapiens GN=TM7SF3 PE=2 SV=1	Q9NS93	1	No Values	2.6	No Values	0.0158	0
Transmembrane 9 superfamily member 3 OS=Homo sapiens GN=TM9SF3 PE=1 SV=2	Q9HD45	No Values	1	No Values	0.4	0	0.0136
Transmembrane emp24 domain-containing protein 3 OS=Homo sapiens GN=TMED3 PE=1 SV=1	Q9Y3Q3	1	No Values	2.3	No Values	0.0369	0
Transmembrane emp24 domain-containing protein 7 OS=Homo sapiens GN=TMED7 PE=1 SV=2	Q9Y3B3	1	1	4.4	4.1	0.0536	0.0536
Transmembrane glycoprotein NMB OS=Homo sapiens GN=GPNMB PE=1 SV=2	Q14956	1	1	2.9	3.4	0.0157	0.0157
Transmembrane protease serine 2 OS=Homo sapiens GN=TMPRSS2 PE=1 SV=3	O15393	1	1	2.8	2.6	0.0549	0.0163
Transmembrane protein 106B OS=Homo sapiens GN=TMEM106B PE=1 SV=2	Q9NUM4	1	1	2.3	2.9	0.0292	0.0292
Transthyretin OS=Homo sapiens GN=TTR PE=1 SV=1	P02766	1	1	0.1	0.1	0.184	0.184
Trefoil factor 1 OS=Homo sapiens GN=TFF1 PE=1 SV=1	P04155	1	1	2.4	2.7	0.298	0.298
Trefoil factor 2 OS=Homo sapiens GN=TFF2 PE=1 SV=2	Q03403	1.1	1.1	5.2	4.7	0.225	0.225
Trefoil factor 3 OS=Homo sapiens GN=TFF3 PE=1 SV=1	Q07654	1	1	25.2	14.3	0.138	0.138
Triosephosphate isomerase OS=Homo sapiens GN=TPI1 PE=1 SV=3	P60174	1	1	0.8	1.3	0.049	0.136
Tripeptidyl-peptidase 1 OS=Homo sapiens GN=TPP1 PE=1 SV=2	O14773	1	1	1.2	2.3	0.0497	0.0497
Tubulointerstitial nephritis antigen-like OS=Homo sapiens GN=TINAGL1 PE=1 SV=1	Q9GZM7	1	1	7.1	2.4	0.0278	0.0278
Tumor necrosis factor receptor superfamily member 11A OS=Homo sapiens GN=TNFRSF11A PE=1 SV=1	Q9Y6Q6	1	1	7.2	6.1	0.0292	0.0292
Tumor necrosis factor receptor superfamily member 14 OS=Homo sapiens GN=TNFRSF14 PE=1 SV=3	Q92956	0.9	0.9	5.7	9.2	0.141	0.141
Tumor necrosis factor receptor superfamily member 16 OS=Homo sapiens GN=NGFR PE=1 SV=1	P08138	0.9	0.9	7	3.8	0.0937	0.131
Tumor necrosis factor receptor superfamily member 1A OS=Homo sapiens GN=TNFRSF1A PE=1 SV=1	P19438	1	1	1.8	1	0.121	0.0659
Tumor necrosis factor receptor superfamily member 1B OS=Homo sapiens GN=TNFRSF1B PE=1 SV=3	P20333	No Values	1	No Values	7.8	0	0.0282
Tumor necrosis factor receptor superfamily member 5 OS=Homo sapiens GN=CD40 PE=1 SV=1	P25942	1	1	3.8	3.3	0.0325	0.0325
Tumor susceptibility gene 101 protein OS=Homo sapiens GN=TSG101 PE=1 SV=2	Q99816	1	1	2.1	1.8	0.0256	0.0256
Tumor-associated calcium signal transducer 2 OS=Homo sapiens GN=TACSTD2 PE=1 SV=3	P09758	1	1	26.8	8.7	0.0372	0.0867
Twisted gastrulation protein homolog 1 OS=Homo sapiens GN=TWSG1 PE=2 SV=1	Q9GZX9	1	1	37.6	31.2	0.0852	0.0852
Tyrosine-protein kinase receptor TYRO3 OS=Homo sapiens GN=TYRO3 PE=1 SV=1	Q06418	No Values	1	No Values	2.9	0	0.0169
Tyrosine-protein kinase receptor UFO OS=Homo sapiens GN=AXL PE=1 SV=3	P30530	1	1	1.6	1.5	0.0123	0.0403
Tyrosine-protein kinase transmembrane receptor ROR1 OS=Homo sapiens GN=ROR1 PE=1 SV=2	Q01973	1	No Values	2.8	No Values	0.0235	0
Tyrosine-protein kinase transmembrane receptor ROR2 OS=Homo sapiens GN=ROR2 PE=1 SV=2	Q01974	1	1	1.5	1.4	0.0106	0.0106
Ubiquitin carboxyl-terminal hydrolase isozyme L1 OS=Homo sapiens GN=UCHL1 PE=1 SV=2	P09936	1	No Values	1.6	No Values	0.117	0
Ubiquitin fusion degradation protein 1 homolog OS=Homo sapiens GN=UFD1L PE=1 SV=3	Q92890	1	1	2.3	1.8	0.0261	0.0261
Ubiquitin-60S ribosomal protein L40 OS=Homo sapiens GN=UBA52 PE=1 SV=2	P62987	1	1	4.5	5.1	0.141	0.0703
Ubiquitin-like modifier-activating enzyme 1 OS=Homo sapiens GN=UBA1 PE=1 SV=3	P22314	1	1	0.9	1	0.0151	0.00756
UDP-glucose 6-dehydrogenase OS=Homo sapiens GN=UGDH PE=1 SV=1	O60701	1	1	1.5	0.7	0.0202	0.0202
Uncharacterized protein C1orf159 OS=Homo sapiens GN=C1orf159 PE=2 SV=2	Q96HA4	No Values	No Values	No Values	No Values	0	0
UPF0556 protein C19orf10 OS=Homo sapiens GN=C19orf10 PE=1 SV=1	Q969H8	No Values	1	No Values	0.5	0	0.0694
UPF0587 protein C1orf123 OS=Homo sapiens GN=C1orf123 PE=1 SV=1	Q9NWV4	1	1	0.4	0.5	0.1	0.05
UPF0764 protein C16orf89 OS=Homo sapiens GN=C16orf89 PE=1 SV=2	Q6UX73	1	1	14.2	8.2	0.0274	0.0274
Urokinase plasminogen activator surface receptor OS=Homo sapiens GN=PLAUR PE=1 SV=1	Q03405	1	1	7.8	3.6	0.0836	0.0836
Urokinase-type plasminogen activator OS=Homo sapiens GN=PLAU PE=1 SV=2	P00749	0.9	0.9	3.2	3	0.179	0.248
Uromodulin OS=Homo sapiens GN=UMOD PE=1 SV=1	P07911	1.2	1.1	4.9	5.5	0.325	0.303
Uroplakin-1a OS=Homo sapiens GN=UPK1A PE=2 SV=1	O00322	1	No Values	0.8	No Values	0.0504	0
Uteroglobin OS=Homo sapiens GN=SCGB1A1 PE=1 SV=1	P11684	0.9	0.9	5.7	5.3	0.198	0.198
Vacuolar protein sorting-associated protein 37D OS=Homo sapiens GN=VPS37D PE=1 SV=2	Q86XT2	No Values	1	No Values	1.6	0	0.0478
Vacuolar protein sorting-associated protein 4A OS=Homo sapiens GN=VPS4A PE=1 SV=1	Q9UN37	1	1	1.5	0.8	0.0435	0.0435
Vacuolar protein sorting-associated protein VTA1 homolog OS=Homo sapiens GN=VTA1 PE=1 SV=1	Q9NP79	1	No Values	2.8	No Values	0.0326	0
Vacuolar protein-sorting-associated protein 25 OS=Homo sapiens GN=VPS25 PE=1 SV=1	Q9BRG1	1	No Values	1.5	No Values	0.0568	0
Vascular cell adhesion protein 1 OS=Homo sapiens GN=VCAM1 PE=1 SV=1	P19320	1	1	0.7	0.7	0.0988	0.0988
Vasorin OS=Homo sapiens GN=VASN PE=1 SV=1	Q6EMK4	1	1	3.6	5.2	0.0728	0.0728
Versican core protein OS=Homo sapiens GN=VCAN PE=1 SV=3	P13611	1	1	1	0.8	0.0168	0.0174
Vesicle-associated membrane protein 2 OS=Homo sapiens GN=VAMP2 PE=1 SV=3	P63027 (+1)	1	No Values	3.3	No Values	0.147	0
Vesicular integral-membrane protein VIP36 OS=Homo sapiens GN=LMAN2 PE=1 SV=1	Q12907	1	1	2.6	2.6	0.146	0.154
Vinculin OS=Homo sapiens GN=VCL PE=1 SV=4	P18206	1	1	4.6	4.5	0.0529	0.0335
Vitamin D-binding protein OS=Homo sapiens GN=GC PE=1 SV=1	P02774	1	1	0.5	0.5	0.27	0.217
Vitamin K-dependent protein C OS=Homo sapiens GN=PROC PE=1 SV=1	P04070	1	No Values	0.6	No Values	0.0282	0
Vitamin K-dependent protein S OS=Homo sapiens GN=PROS1 PE=1 SV=1	P07225	1	1	0.2	0.2	0.0414	0.0148
Vitamin K-dependent protein Z OS=Homo sapiens GN=PROZ PE=1 SV=2	P22891	1	1	1.8	1.7	0.065	0.065
Vitelline membrane outer layer protein 1 homolog OS=Homo sapiens GN=VMO1 PE=1 SV=1	Q7Z5L0	1.2	1.2	3.6	2.9	0.272	0.272
Vitronectin OS=Homo sapiens GN=VTN PE=1 SV=1	P04004	1.1	1.1	0.7	0.8	0.14	0.123
Voltage-dependent anion-selective channel protein 1 OS=Homo sapiens GN=VDAC1 PE=1 SV=2	P21796	No Values	1	No Values	2.8	0	0.0283
Voltage-dependent calcium channel subunit alpha-2/delta-1 OS=Homo sapiens GN=CACNA2D1 PE=1 SV=3	P54289	1	1	1.8	1.2	0.0218	0.029
von Willebrand factor OS=Homo sapiens GN=VWF PE=1 SV=4	P04275	1	1	2.5	1.7	0.0121	0.0114
V-type proton ATPase catalytic subunit A OS=Homo sapiens GN=ATP6V1A PE=1 SV=2	P38606	1	No Values	1	No Values	0.034	0
V-type proton ATPase subunit B, brain isoform OS=Homo sapiens GN=ATP6V1B2 PE=1 SV=3	P21281	No Values	1	No Values	1.7	0	0.0196
WAP four-disulfide core domain protein 2 OS=Homo sapiens GN=WFDC2 PE=1 SV=2	Q14508	0.8	0.8	14.3	14.4	0.306	0.306
WD repeat-containing protein 1 OS=Homo sapiens GN=WDR1 PE=1 SV=4	O75083	1	1	1	1.4	0.0264	0.0396
Xaa-Pro aminopeptidase 2 OS=Homo sapiens GN=XPNPEP2 PE=1 SV=3	O43895	1	1	1.8	1.7	0.0119	0.0119
Xaa-Pro dipeptidase OS=Homo sapiens GN=PEPD PE=1 SV=3	P12955	1	1	0.8	0.8	0.0162	0.0162
Xylosyltransferase 1 OS=Homo sapiens GN=XYLT1 PE=1 SV=1	Q86Y38	1	No Values	0.9	No Values	0.0198	0
Zinc finger MYND domain-containing protein 11 OS=Homo sapiens GN=ZMYND11 PE=1 SV=1	Q15326	1	1	0.1	0.1	0.0142	0.0142
Zinc transporter ZIP14 OS=Homo sapiens GN=SLC39A14 PE=1 SV=3	Q15043	1	No Values	1.6	No Values	0.0264	0
Zymogen granule protein 16 homolog B OS=Homo sapiens GN=ZG16B PE=1 SV=3	Q96DA0	1.1	1.1	4.9	5	0.115	0.0769

## Sheet: Peptide
Protein Name	Accession Numbers	Sequence	Uygur IgAN run 1	Uygur IgAN run 2	Uygur control run 1	Uygur control run 2
Serum albumin OS=Homo sapiens GN=ALB PE=1 SV=2	P02768	aAFTEccQAADk	0.7363	0.8253	1.057	0.9889
Serum albumin OS=Homo sapiens GN=ALB PE=1 SV=2	P02768	aDDkETcFAEEGk	0.9228		0.8437
Serum albumin OS=Homo sapiens GN=ALB PE=1 SV=2	P02768	aDDkETcFAEEGkk	0.7286	1.002	1.068	0.8142
Serum albumin OS=Homo sapiens GN=ALB PE=1 SV=2	P02768	aDLAkYIcENQDSISSk	0.4892	0.5719	1.591	1.427
Serum albumin OS=Homo sapiens GN=ALB PE=1 SV=2	P02768	aEFAEVSk	0.9181	0.9101	0.8479	0.8968
Serum albumin OS=Homo sapiens GN=ALB PE=1 SV=2	P02768	aVMDDFAAFVEk	1.251	1.25	0.6221	0.6527
Serum albumin OS=Homo sapiens GN=ALB PE=1 SV=2	P02768	ccAAADPHEcYAk	1.068	1.064	0.729	0.7668
Serum albumin OS=Homo sapiens GN=ALB PE=1 SV=2	P02768	ccAAADPHEcyAk		1.754		0.4654
Serum albumin OS=Homo sapiens GN=ALB PE=1 SV=2	P02768	ccTESLVNR	1.741	1.736	0.4472	0.4702
Serum albumin OS=Homo sapiens GN=ALB PE=1 SV=2	P02768	dDNPNLPR	1.009	1.028	0.7717	0.7936
Serum albumin OS=Homo sapiens GN=ALB PE=1 SV=2	P02768	dLGEENFk	1.626	1.768	0.4788	0.4616
Serum albumin OS=Homo sapiens GN=ALB PE=1 SV=2	P02768	eccEkPLLEk	0.8434	0.8798	0.9231	0.9276
Serum albumin OS=Homo sapiens GN=ALB PE=1 SV=2	P02768	eTcFAEEGk	0.5828	0.5095	1.336	1.602
Serum albumin OS=Homo sapiens GN=ALB PE=1 SV=2	P02768	eTcFAEEGkk	1.094	1.268	0.7119	0.6436
Serum albumin OS=Homo sapiens GN=ALB PE=1 SV=2	P02768	eTYGEMADccAk	0.9566	0.8805	0.8139	0.9269
Serum albumin OS=Homo sapiens GN=ALB PE=1 SV=2	P02768	fkDLGEENFk	1.769	1.808	0.4402	0.4514
Serum albumin OS=Homo sapiens GN=ALB PE=1 SV=2	P02768	fPkAEFAEVSk	0.6053	0.5692	1.286	1.434
Serum albumin OS=Homo sapiens GN=ALB PE=1 SV=2	P02768	fQNALLVR	3.358	3.192	0.2318	0.2557
Serum albumin OS=Homo sapiens GN=ALB PE=1 SV=2	P02768	hPYFYAPELLFFAk	1.163	1.122	0.6695	0.7275
Serum albumin OS=Homo sapiens GN=ALB PE=1 SV=2	P02768	kQTALVELVk	1.315	1.343	0.5921	0.6078
Serum albumin OS=Homo sapiens GN=ALB PE=1 SV=2	P02768	kVPQVSTPTLVEVSR	2.909	3.046	0.2551	0.2679
Serum albumin OS=Homo sapiens GN=ALB PE=1 SV=2	P02768	kYLYEIAR	1.074		0.7252
Serum albumin OS=Homo sapiens GN=ALB PE=1 SV=2	P02768	lAkTYETTLEk	0.5718	0.5982	1.362	1.364
Serum albumin OS=Homo sapiens GN=ALB PE=1 SV=2	P02768	lcTVATLR	1.05	1.005	0.7413	0.8123
Serum albumin OS=Homo sapiens GN=ALB PE=1 SV=2	P02768	lDELRDEGk	0.8071	0.7626	0.9646	1.07
Serum albumin OS=Homo sapiens GN=ALB PE=1 SV=2	P02768	lkEccEkPLLEk	0.6746	0.7557	1.154	1.08
Serum albumin OS=Homo sapiens GN=ALB PE=1 SV=2	P02768	lVAASQAALGL	1.344	1.452	0.5791	0.5622
Serum albumin OS=Homo sapiens GN=ALB PE=1 SV=2	P02768	lVNEVTEFAk	1.872	1.98	0.4159	0.4122
Serum albumin OS=Homo sapiens GN=ALB PE=1 SV=2	P02768	lVRPEVDVMcTAFHDNEETFLk	1.088	1.074	0.7157	0.7601
Serum albumin OS=Homo sapiens GN=ALB PE=1 SV=2	P02768	nEcFLQHk	1.147	1.104	0.6785	0.739
Serum albumin OS=Homo sapiens GN=ALB PE=1 SV=2	P02768	nEcFLQHkDDNPNLPR	0.8344	0.8074	0.9331	1.011
Serum albumin OS=Homo sapiens GN=ALB PE=1 SV=2	P02768	nLGkVGSk		1.161		0.7027
Serum albumin OS=Homo sapiens GN=ALB PE=1 SV=2	P02768	qEPERNEcFLQHkDDNPNLPR		0.7593		1.075
Serum albumin OS=Homo sapiens GN=ALB PE=1 SV=2	P02768	qNcELFEQLGEYk	1.13	1.253	0.6889	0.6512
Serum albumin OS=Homo sapiens GN=ALB PE=1 SV=2	P02768	qTALVELVk	1.401	1.529	0.5555	0.5337
Serum albumin OS=Homo sapiens GN=ALB PE=1 SV=2	P02768	rHPDYSVVLLLR	0.9495	1.099	0.8199	0.7429
Serum albumin OS=Homo sapiens GN=ALB PE=1 SV=2	P02768	rPcFSALEVDETYVPk	2.924	2.904	0.2662	0.281
Serum albumin OS=Homo sapiens GN=ALB PE=1 SV=2	P02768	sHcIAEVENDEMPADLPSLAADFVESk		1.416		0.5763
Serum albumin OS=Homo sapiens GN=ALB PE=1 SV=2	P02768	sLHTLFGDk	0.8936	1.061	0.8712	0.7692
Serum albumin OS=Homo sapiens GN=ALB PE=1 SV=2	P02768	tcVADESAENcDk	0.8969	0.8861	0.8681	0.9211
Serum albumin OS=Homo sapiens GN=ALB PE=1 SV=2	P02768	tYETTLEk	1.076	1.164	0.7236	0.7009
Serum albumin OS=Homo sapiens GN=ALB PE=1 SV=2	P02768	tyETTLEk		1.576		0.518
Serum albumin OS=Homo sapiens GN=ALB PE=1 SV=2	P02768	vHTEccHGDLLEcADDR	0.8887	0.9621	0.8761	0.8483
Serum albumin OS=Homo sapiens GN=ALB PE=1 SV=2	P02768	vHTEccHGDLLEcADDRADLAk	0.7913	0.7709	0.9839	1.059
Serum albumin OS=Homo sapiens GN=ALB PE=1 SV=2	P02768	vPQVSTPTLVEVSR	2.715	3.197	0.2868	0.2429
Serum albumin OS=Homo sapiens GN=ALB PE=1 SV=2	P02768	vTkccTESLVNR	0.6341	0.6085	1.228	1.341
Serum albumin OS=Homo sapiens GN=ALB PE=1 SV=2	P02768	yIcENQDSISSk	0.7753	0.8376	1.004	0.9743
Serum albumin OS=Homo sapiens GN=ALB PE=1 SV=2	P02768	yIcENQDSISSk	1.129	1.199	0.6895	0.6806
Serum albumin OS=Homo sapiens GN=ALB PE=1 SV=2	P02768	yIcENQDSISSkLk	0.4458	0.4634	1.747	1.761
Serum albumin OS=Homo sapiens GN=ALB PE=1 SV=2	P02768	ykAAFTEccQAADk	0.6486	0.5143	1.2	1.587
Uromodulin OS=Homo sapiens GN=UMOD PE=1 SV=1	P07911	acAHWSGHccLWDASVQVk	0.6888	1.143	8.896	5.829
Uromodulin OS=Homo sapiens GN=UMOD PE=1 SV=1	P07911	cQLkSLGFDk	0.5405		11.34
Uromodulin OS=Homo sapiens GN=UMOD PE=1 SV=1	P07911	cSGFNDRDNR	0.9719		6.305
Uromodulin OS=Homo sapiens GN=UMOD PE=1 SV=1	P07911	dGPcGTVLTR	1.028	0.8586	5.756	7.055
Uromodulin OS=Homo sapiens GN=UMOD PE=1 SV=1	P07911	dNRDWVSVVTPAR	1.354	1.41	4.527	4.725
Uromodulin OS=Homo sapiens GN=UMOD PE=1 SV=1	P07911	dSTIQVVENGESSQGR	1.629	1.637	3.759	3.832
Uromodulin OS=Homo sapiens GN=UMOD PE=1 SV=1	P07911	dWVSVVTPAR	1.394	1.174	4.392	5.668
Uromodulin OS=Homo sapiens GN=UMOD PE=1 SV=1	P07911	fVGQGGAR	0.7402	0.7235	8.279	9.211
Uromodulin OS=Homo sapiens GN=UMOD PE=1 SV=1	P07911	gDGWHcEcSPGScGPGLDcVPEGDALVcADPcQAHR	0.7024	0.4725	4.017	4.979
Uromodulin OS=Homo sapiens GN=UMOD PE=1 SV=1	P07911	iNFAcSYPLDMk		1.545		4.312
Uromodulin OS=Homo sapiens GN=UMOD PE=1 SV=1	P07911	lEcGANDMk	0.7675	1.136	6.866	5.869
Uromodulin OS=Homo sapiens GN=UMOD PE=1 SV=1	P07911	lEcGANDMkVSLGk	0.2917	0.6838	6.174	9.747
Uromodulin OS=Homo sapiens GN=UMOD PE=1 SV=1	P07911	mAETcVPVLR	0.8748	0.8168	7.005	8.159
Uromodulin OS=Homo sapiens GN=UMOD PE=1 SV=1	P07911	sGSVIDQSR	1.914	2.559	3.202	2.605
Uromodulin OS=Homo sapiens GN=UMOD PE=1 SV=1	P07911	sTEYGEGYAcDTDLR	0.6081	0.7353	5.026	5.75
Uromodulin OS=Homo sapiens GN=UMOD PE=1 SV=1	P07911	sTEyGEGYAcDTDLR	0.9126	1.01	6.715	6.596
Uromodulin OS=Homo sapiens GN=UMOD PE=1 SV=1	P07911	tALQPMVSALNIR	2.193		2.794
Uromodulin OS=Homo sapiens GN=UMOD PE=1 SV=1	P07911	vFMYLSDSR	1.53	1.67	4.006	3.99
Uromodulin OS=Homo sapiens GN=UMOD PE=1 SV=1	P07911	vGGTGMFTVR	1.279	1.19	4.791	5.598
Uromodulin OS=Homo sapiens GN=UMOD PE=1 SV=1	P07911	vLNLGPITR	2.285	2.48	2.682	2.687
Uromodulin OS=Homo sapiens GN=UMOD PE=1 SV=1	P07911	vSLGkcQLk		0.5282		12.62
Serotransferrin OS=Homo sapiens GN=TF PE=1 SV=3	P02787	aDRDQYELLcLDNTR	0.836	1.211	0.0851	0.07172
Serotransferrin OS=Homo sapiens GN=TF PE=1 SV=3	P02787	aPNHAVVTR	1.302	1.22	0.06614	0.07682
Serotransferrin OS=Homo sapiens GN=TF PE=1 SV=3	P02787	aSYLDcIR	0.9079	1.072	0.09481	0.0874
Serotransferrin OS=Homo sapiens GN=TF PE=1 SV=3	P02787	cDEWSVNSVGk	1.014	1.078	0.0849	0.08689
Serotransferrin OS=Homo sapiens GN=TF PE=1 SV=3	P02787	cLkDGAGDVAFVk		0.6409		0.1462
Serotransferrin OS=Homo sapiens GN=TF PE=1 SV=3	P02787	cSTSSLLEAcTFR	1.013	0.8942	0.07789	0.09193
Serotransferrin OS=Homo sapiens GN=TF PE=1 SV=3	P02787	dcHLAQVPSHTVVAR	1.183	1.463	0.07278	0.06405
Serotransferrin OS=Homo sapiens GN=TF PE=1 SV=3	P02787	dDTVcLAk	0.69	0.687	0.1248	0.1364
Serotransferrin OS=Homo sapiens GN=TF PE=1 SV=3	P02787	dGAGDVAFVk	1.034	0.9884	0.07779	0.0948
Serotransferrin OS=Homo sapiens GN=TF PE=1 SV=3	P02787	dQyELLcLDNTR	0.8073	1.257	0.1066	0.07452
Serotransferrin OS=Homo sapiens GN=TF PE=1 SV=3	P02787	dSAHGFLk	1.096	1.232	0.07853	0.07607
Serotransferrin OS=Homo sapiens GN=TF PE=1 SV=3	P02787	dSGFQMNQLR	0.9822	0.9315	0.08143	0.1006
Serotransferrin OS=Homo sapiens GN=TF PE=1 SV=3	P02787	dyELLcLDGTR	1.274	0.4885	0.06757	0.1918
Serotransferrin OS=Homo sapiens GN=TF PE=1 SV=3	P02787	eDPQTFYYAVAVVk		0.5667		0.1653
Serotransferrin OS=Homo sapiens GN=TF PE=1 SV=3	P02787	eFQLFSSPHGk	1.067	1.493	0.07205	0.06274
Serotransferrin OS=Homo sapiens GN=TF PE=1 SV=3	P02787	eGTcPEAPTDEckPVk	0.9386		0.09171
Serotransferrin OS=Homo sapiens GN=TF PE=1 SV=3	P02787	eGYYGYTGAFR	1.063	0.9265	0.08098	0.09073
Serotransferrin OS=Homo sapiens GN=TF PE=1 SV=3	P02787	hQTVPQNTGGk	1.569	2.728	0.03979	0.03434
Serotransferrin OS=Homo sapiens GN=TF PE=1 SV=3	P02787	hSTIFENLANk	1.291	1.252	0.06668	0.07483
Serotransferrin OS=Homo sapiens GN=TF PE=1 SV=3	P02787	iEcVSAETTEDcIAk	0.7009	0.7272	0.1184	0.1289
Serotransferrin OS=Homo sapiens GN=TF PE=1 SV=3	P02787	kASYLDcIR	1.012	1.153	0.08506	0.08126
Serotransferrin OS=Homo sapiens GN=TF PE=1 SV=3	P02787	kcSTSSLLEAcTFR	0.4101	0.9314	0.1783	0.1006
Serotransferrin OS=Homo sapiens GN=TF PE=1 SV=3	P02787	kDSGFQMNQLR	1.035	1.255	0.08316	0.07466
Serotransferrin OS=Homo sapiens GN=TF PE=1 SV=3	P02787	kPVDEYkDcHLAQVPSHTVVAR	1.071	1.587	0.05677	0.05905
Serotransferrin OS=Homo sapiens GN=TF PE=1 SV=3	P02787	kPVEEYANcHLAR	1.106	1.176	0.07413	0.07816
Serotransferrin OS=Homo sapiens GN=TF PE=1 SV=3	P02787	kSASDLTWDNLk	1.182		0.07281
Serotransferrin OS=Homo sapiens GN=TF PE=1 SV=3	P02787	lcMGSGLNLcEPNNk	0.9808	1.277	0.07559	0.07337
Serotransferrin OS=Homo sapiens GN=TF PE=1 SV=3	P02787	lkcDEWSVNSVGk	0.7728		0.1114
Serotransferrin OS=Homo sapiens GN=TF PE=1 SV=3	P02787	nLNEkDYELLcLDGTR	1.692	1.113	0.05086	0.06015
Serotransferrin OS=Homo sapiens GN=TF PE=1 SV=3	P02787	sASDLTWDNLk	1.015	1.07	0.07987	0.08534
Serotransferrin OS=Homo sapiens GN=TF PE=1 SV=3	P02787	scHTAVGR	0.8237		0.1045
Serotransferrin OS=Homo sapiens GN=TF PE=1 SV=3	P02787	skEFQLFSSPHGk	0.2934	0.8113	No Values	0.07414
Serotransferrin OS=Homo sapiens GN=TF PE=1 SV=3	P02787	sVIPSDGPSVAcVk	0.7586	0.7749	0.105	0.101
Serotransferrin OS=Homo sapiens GN=TF PE=1 SV=3	P02787	tAGWNIPMGLLYNk	0.8864	0.6952	0.08435	0.1104
Serotransferrin OS=Homo sapiens GN=TF PE=1 SV=3	P02787	wcALSHHER	0.6913	0.7162	0.1245	0.1308
Serotransferrin OS=Homo sapiens GN=TF PE=1 SV=3	P02787	wcAVSEHEATk	0.885	0.8818	0.07912	0.1063
Serotransferrin OS=Homo sapiens GN=TF PE=1 SV=3	P02787	yLGEEYVk	1.137	1.386	0.07574	0.06758
Serotransferrin OS=Homo sapiens GN=TF PE=1 SV=3	P02787	yLGEEYVk	1.74	2.075	0.04949	0.04516
Protein AMBP OS=Homo sapiens GN=AMBP PE=1 SV=1	P02760	aFIQLWAFDAVk	0.7801	0.8108	2.253	2.061
Protein AMBP OS=Homo sapiens GN=AMBP PE=1 SV=1	P02760	cVLFPYGGcQGNGNk	0.5539	0.5619	3.173	2.975
Protein AMBP OS=Homo sapiens GN=AMBP PE=1 SV=1	P02760	eDScQLGYSAGPcMGMTSR	0.562	0.5614	3.009	2.904
Protein AMBP OS=Homo sapiens GN=AMBP PE=1 SV=1	P02760	eDScQLGySAGPcMGMTSR	0.8628	0.7529	2.037	2.22
Protein AMBP OS=Homo sapiens GN=AMBP PE=1 SV=1	P02760	eTLLQDFR	1.532	1.45	1.148	1.153
Protein AMBP OS=Homo sapiens GN=AMBP PE=1 SV=1	P02760	eYcGVPGDGDEELLR	0.6613	0.7078	2.658	2.361
Protein AMBP OS=Homo sapiens GN=AMBP PE=1 SV=1	P02760	gEcVPGEQEPEPILIPR	1.813	1.779	0.9693	0.9396
Protein AMBP OS=Homo sapiens GN=AMBP PE=1 SV=1	P02760	gVcEETSGAYEk	1.237	1.32	1.42	1.266
Protein AMBP OS=Homo sapiens GN=AMBP PE=1 SV=1	P02760	gVcEETSGAyEk		1.862		0.8978
Protein AMBP OS=Homo sapiens GN=AMBP PE=1 SV=1	P02760	gVcEETSGAYEkTDTDGk	0.7392	0.7571	2.378	2.208
Protein AMBP OS=Homo sapiens GN=AMBP PE=1 SV=1	P02760	hHGPTITAk	1.682	1.745	1.045	0.9581
Protein AMBP OS=Homo sapiens GN=AMBP PE=1 SV=1	P02760	kEDScQLGYSAGPcMGMTSR	0.5542	0.5156	2.845	2.873
Protein AMBP OS=Homo sapiens GN=AMBP PE=1 SV=1	P02760	kEDScQLGySAGPcMGMTSR	0.907	0.7637	1.938	2.189
Protein AMBP OS=Homo sapiens GN=AMBP PE=1 SV=1	P02760	kGVcEETSGAYEk	1.184	1.186	1.485	1.41
Protein AMBP OS=Homo sapiens GN=AMBP PE=1 SV=1	P02760	kGVcEETSGAYEkTDTDGk	1.147	1.112	1.533	1.503
Protein AMBP OS=Homo sapiens GN=AMBP PE=1 SV=1	P02760	tVAAcNLPIVR	0.6322	0.614	2.458	2.426
Protein AMBP OS=Homo sapiens GN=AMBP PE=1 SV=1	P02760	vVAQGVGIPEDSIFTMADR	1.814	1.717	0.9688	0.9733
Ig kappa chain C region OS=Homo sapiens GN=IGKC PE=1 SV=1	P01834	dSTYSLSSTLTLSk	1.334	0.5768	0.1678	0.338
Ig kappa chain C region OS=Homo sapiens GN=IGKC PE=1 SV=1	P01834	sGTASVVcLLNNFYPR	0.7731	0.8725	0.2682	0.281
Ig kappa chain C region OS=Homo sapiens GN=IGKC PE=1 SV=1	P01834	tVAAPSVFIFPPSDEQLk	1.087	1.181	0.184	0.2097
Ig kappa chain C region OS=Homo sapiens GN=IGKC PE=1 SV=1	P01834	vDNALQSGNSQESVTEQDSk	1.112	1.155	0.1753	0.1967
Ig kappa chain C region OS=Homo sapiens GN=IGKC PE=1 SV=1	P01834	vQWkVDNALQSGNSQESVTEQDSk	0.4731	0.7253	No Values	0.338
Ig kappa chain C region OS=Homo sapiens GN=IGKC PE=1 SV=1	P01834	vYAcEVTHQGLSSPVTk	1.184	1.271	0.1891	0.1928
Alpha-1-antitrypsin OS=Homo sapiens GN=SERPINA1 PE=1 SV=3	P01009	aVLTIDEk	0.9877	0.9704	0.1638	0.1445
Alpha-1-antitrypsin OS=Homo sapiens GN=SERPINA1 PE=1 SV=3	P01009	dTEEEDFHVDQVTTVk	1.019	0.9746	0.1605	0.1414
Alpha-1-antitrypsin OS=Homo sapiens GN=SERPINA1 PE=1 SV=3	P01009	kQINDYVEk	1.174		0.1454
Alpha-1-antitrypsin OS=Homo sapiens GN=SERPINA1 PE=1 SV=3	P01009	lGMFNIQHck	1.453	1.273	0.1174	0.1102
Alpha-1-antitrypsin OS=Homo sapiens GN=SERPINA1 PE=1 SV=3	P01009	lQHLENELTHDIITk	1.104	1.142	0.136	0.1204
Alpha-1-antitrypsin OS=Homo sapiens GN=SERPINA1 PE=1 SV=3	P01009	lSITGTYDLk	1.179	0.8799	0.1447	0.1594
Alpha-1-antitrypsin OS=Homo sapiens GN=SERPINA1 PE=1 SV=3	P01009	lSSWVLLMk	0.882	0.8369	0.1896	0.1676
Alpha-1-antitrypsin OS=Homo sapiens GN=SERPINA1 PE=1 SV=3	P01009	lYHSEAFTVNFGDTEEAk		0.7715		0.1818
Alpha-1-antitrypsin OS=Homo sapiens GN=SERPINA1 PE=1 SV=3	P01009	lyHSEAFTVNFGDTEEAk	0.8513		0.2004
Alpha-1-antitrypsin OS=Homo sapiens GN=SERPINA1 PE=1 SV=3	P01009	lYHSEAFTVNFGDTEEAkk	0.893	0.9154	0.1911	0.1532
Alpha-1-antitrypsin OS=Homo sapiens GN=SERPINA1 PE=1 SV=3	P01009	qINDYVEk	0.9928	0.8544	0.1719	0.1642
Alpha-1-antitrypsin OS=Homo sapiens GN=SERPINA1 PE=1 SV=3	P01009	qINDyVEk		1.525		0.09195
Alpha-1-antitrypsin OS=Homo sapiens GN=SERPINA1 PE=1 SV=3	P01009	sASLHLPk		0.7462		0.188
Alpha-1-antitrypsin OS=Homo sapiens GN=SERPINA1 PE=1 SV=3	P01009	tDTSHHDQDHPTFNk	0.7504	1.021	0.2274	0.1374
Alpha-1-antitrypsin OS=Homo sapiens GN=SERPINA1 PE=1 SV=3	P01009	wERPFEVk	1.116		0.1529
Ig gamma-1 chain C region OS=Homo sapiens GN=IGHG1 PE=1 SV=1	P01857	ePQVYTLPPSRDELTk	0.7943	0.7064	0.2259	0.2222
Ig gamma-1 chain C region OS=Homo sapiens GN=IGHG1 PE=1 SV=1	P01857	fNWYVDGVEVHNAk	1.109	1.158	0.1617	0.1356
Ig gamma-1 chain C region OS=Homo sapiens GN=IGHG1 PE=1 SV=1	P01857	gPSVFPLAPSSk	1.146	1.061	0.1468	0.1395
Ig gamma-1 chain C region OS=Homo sapiens GN=IGHG1 PE=1 SV=1	P01857	tHTcPPcPAPELLGGPSVFLFPPkPk		1.132		0.1387
Ig gamma-1 chain C region OS=Homo sapiens GN=IGHG1 PE=1 SV=1	P01857	tPEVTcVVVDVSHEDPEVk	0.8847	0.7874	0.2028	0.1993
Ig gamma-1 chain C region OS=Homo sapiens GN=IGHG1 PE=1 SV=1	P01857	tTPPVLDSDGSFFLYSk	1.141	1.017	0.1573	0.1467
Apolipoprotein D OS=Homo sapiens GN=APOD PE=1 SV=1	P05090	cIQANYSLMENGk		1.912		5.164
Apolipoprotein D OS=Homo sapiens GN=APOD PE=1 SV=1	P05090	cPNPPVQENFDVNk	1.011	0.9723	8.544	10.16
Apolipoprotein D OS=Homo sapiens GN=APOD PE=1 SV=1	P05090	ikVLNQELR		1.68		5.876
Apolipoprotein D OS=Homo sapiens GN=APOD PE=1 SV=1	P05090	iPTTFENGR	0.6425	0.5954	13.44	13.83
Apolipoprotein D OS=Homo sapiens GN=APOD PE=1 SV=1	P05090	kMTVTDQVNcPk	0.7878	0.8571	10.96	11.52
Apolipoprotein D OS=Homo sapiens GN=APOD PE=1 SV=1	P05090	mTVTDQVNcPk	0.786	0.9294	10.99	10.62
Apolipoprotein D OS=Homo sapiens GN=APOD PE=1 SV=1	P05090	nILTSNNIDVk	1.152	1.049	7.497	9.411
Apolipoprotein D OS=Homo sapiens GN=APOD PE=1 SV=1	P05090	nILTSNNIDVkk	1.145		7.539
Apolipoprotein D OS=Homo sapiens GN=APOD PE=1 SV=1	P05090	nPNLPPETVDSLk	1.115	1.21	7.489	8.163
CD59 glycoprotein OS=Homo sapiens GN=CD59 PE=1 SV=1	P13987	aGLQVYNk	1.004	0.9447	7.954	8.793
CD59 glycoprotein OS=Homo sapiens GN=CD59 PE=1 SV=1	P13987	eNELTYYcck	0.8026	0.6496	9.955	12.79
CD59 glycoprotein OS=Homo sapiens GN=CD59 PE=1 SV=1	P13987	fEHcNFNDVTTR	1.186	1.09	6.735	7.62
CD59 glycoprotein OS=Homo sapiens GN=CD59 PE=1 SV=1	P13987	lRENELTYYcck	0.6868	0.7381	9.595	11.25
CD59 glycoprotein OS=Homo sapiens GN=CD59 PE=1 SV=1	P13987	tAVNcSSDFDAcLITk	1.578	1.685	5.062	4.931
Alpha-1-antichymotrypsin OS=Homo sapiens GN=SERPINA3 PE=1 SV=2	P01011	aDLSGITGAR	1.139	1.24	0.3332	0.3412
Alpha-1-antichymotrypsin OS=Homo sapiens GN=SERPINA3 PE=1 SV=2	P01011	akWEMPFDPQDTHQSR	0.5892	0.5399	0.6442	0.7837
Alpha-1-antichymotrypsin OS=Homo sapiens GN=SERPINA3 PE=1 SV=2	P01011	aVLDVFEEGTEASAATAVk		1.238		0.3418
Alpha-1-antichymotrypsin OS=Homo sapiens GN=SERPINA3 PE=1 SV=2	P01011	dEELScTVVELk	0.6919	0.8238	0.5487	0.5136
Alpha-1-antichymotrypsin OS=Homo sapiens GN=SERPINA3 PE=1 SV=2	P01011	eIGELYLPk	0.968	0.9848	0.3922	0.4296
Alpha-1-antichymotrypsin OS=Homo sapiens GN=SERPINA3 PE=1 SV=2	P01011	eQLSLLDR	0.9952	1.201	0.3814	0.3524
Alpha-1-antichymotrypsin OS=Homo sapiens GN=SERPINA3 PE=1 SV=2	P01011	iTLLSALVETR	0.9493	1.114	0.3999	0.3797
Alpha-1-antichymotrypsin OS=Homo sapiens GN=SERPINA3 PE=1 SV=2	P01011	kLINDYVk	1.16		0.3274
Alpha-1-antichymotrypsin OS=Homo sapiens GN=SERPINA3 PE=1 SV=2	P01011	lYGSEAFATDFQDSAAAk	1.187	1.303	0.2842	0.2963
Alpha-1-antichymotrypsin OS=Homo sapiens GN=SERPINA3 PE=1 SV=2	P01011	lyGSEAFATDFQDSAAAk	1.702		0.223
Alpha-1-antichymotrypsin OS=Homo sapiens GN=SERPINA3 PE=1 SV=2	P01011	mEEVEAMLLPETLk	1.178	1.383	0.3223	0.306
Alpha-1-antichymotrypsin OS=Homo sapiens GN=SERPINA3 PE=1 SV=2	P01011	mEEVEAMLLPETLkR	0.9102	0.9346	0.417	0.4527
Alpha-1-antichymotrypsin OS=Homo sapiens GN=SERPINA3 PE=1 SV=2	P01011	nLAVSQVVHk	1.139	1.349	0.3334	0.3136
Alpha-1-antichymotrypsin OS=Homo sapiens GN=SERPINA3 PE=1 SV=2	P01011	rLYGSEAFATDFQDSAAAk	1.327	1.175	0.2861	0.3601
Alpha-1-antichymotrypsin OS=Homo sapiens GN=SERPINA3 PE=1 SV=2	P01011	wEMPFDPQDTHQSR	0.744	0.6898	0.5102	0.6134
Prostaglandin-H2 D-isomerase OS=Homo sapiens GN=PTGDS PE=1 SV=1	P41222	aQGFTEDTIVFLPQTDk	1.122	1.122	1.96	2.131
Prostaglandin-H2 D-isomerase OS=Homo sapiens GN=PTGDS PE=1 SV=1	P41222	kAALSMck	0.5649	0.7117	3.893	3.359
Prostaglandin-H2 D-isomerase OS=Homo sapiens GN=PTGDS PE=1 SV=1	P41222	tMLLQPAGSLGSySYR		1.407		1.699
Prostaglandin-H2 D-isomerase OS=Homo sapiens GN=PTGDS PE=1 SV=1	P41222	tMLLQPAGSLGSYSyR	1.374	1.37	1.6	1.746
Complement C3 OS=Homo sapiens GN=C3 PE=1 SV=2	P01024	aAVYHHFISDGVR	0.9715	0.6758	0.1672	0.2579
Complement C3 OS=Homo sapiens GN=C3 PE=1 SV=2	P01024	acEPGVDYVYk	0.9288	0.9946	0.1749	0.1752
Complement C3 OS=Homo sapiens GN=C3 PE=1 SV=2	P01024	aDIGcTPGSGk		1.056		0.1651
Complement C3 OS=Homo sapiens GN=C3 PE=1 SV=2	P01024	aELQcPQPAAR	0.9236	0.5258	0.1759	0.3314
Complement C3 OS=Homo sapiens GN=C3 PE=1 SV=2	P01024	akDQLTcNk		1.336		0.1304
Complement C3 OS=Homo sapiens GN=C3 PE=1 SV=2	P01024	cAEENcFIQk	0.8098	0.8759	0.2006	0.199
Complement C3 OS=Homo sapiens GN=C3 PE=1 SV=2	P01024	dIcEEQVNSLPGSITk	0.7119	0.6223	0.2282	0.2801
Complement C3 OS=Homo sapiens GN=C3 PE=1 SV=2	P01024	dScVGSLVVk	0.9936	0.888	0.1635	0.1962
Complement C3 OS=Homo sapiens GN=C3 PE=1 SV=2	P01024	eALkLEEk	1.059	1.078	0.1535	0.1617
Complement C3 OS=Homo sapiens GN=C3 PE=1 SV=2	P01024	eNEGFTVTAEGk	0.5087	0.7706	0.3194	0.2262
Complement C3 OS=Homo sapiens GN=C3 PE=1 SV=2	P01024	fISLGEAck	0.6122		0.2654
Complement C3 OS=Homo sapiens GN=C3 PE=1 SV=2	P01024	gLEVTITAR	0.9518	1.638	0.1707	0.1064
Complement C3 OS=Homo sapiens GN=C3 PE=1 SV=2	P01024	gQGTLSVVTMYHAk	1.263		0.1287
Complement C3 OS=Homo sapiens GN=C3 PE=1 SV=2	P01024	gYTQQLAFR	0.8084	0.9323	0.201	0.1869
Complement C3 OS=Homo sapiens GN=C3 PE=1 SV=2	P01024	hQQTVTIPPk	1.406	1.291	0.1156	0.135
Complement C3 OS=Homo sapiens GN=C3 PE=1 SV=2	P01024	iEGDHGAR		1.122		0.1553
Complement C3 OS=Homo sapiens GN=C3 PE=1 SV=2	P01024	iLLQGTPVAQMTEDAVDAER	0.7516	0.8019	0.2161	0.2173
Complement C3 OS=Homo sapiens GN=C3 PE=1 SV=2	P01024	iPIEDGSGEVVLSR	1.188	1.556	0.1367	0.112
Complement C3 OS=Homo sapiens GN=C3 PE=1 SV=2	P01024	iSLPESLk	1.21	1.147	0.1343	0.1519
Complement C3 OS=Homo sapiens GN=C3 PE=1 SV=2	P01024	kLVLSSEk		0.4175		No Values
Complement C3 OS=Homo sapiens GN=C3 PE=1 SV=2	P01024	kQELSEAEQATR	1.098	1.062	0.148	0.164
Complement C3 OS=Homo sapiens GN=C3 PE=1 SV=2	P01024	kVLLDGVQNPR	1.261	1.305	0.1289	0.1335
Complement C3 OS=Homo sapiens GN=C3 PE=1 SV=2	P01024	lSINTHPSQkPLSITVR	1.453		0.1118
Complement C3 OS=Homo sapiens GN=C3 PE=1 SV=2	P01024	nTMILEIcTR	0.637		0.255
Complement C3 OS=Homo sapiens GN=C3 PE=1 SV=2	P01024	qELSEAEQATR	0.7625	0.9835	0.2131	0.1772
Complement C3 OS=Homo sapiens GN=C3 PE=1 SV=2	P01024	qGALELIk	1.126		0.1443
Complement C3 OS=Homo sapiens GN=C3 PE=1 SV=2	P01024	qLANGVDR		0.787		0.2214
Complement C3 OS=Homo sapiens GN=C3 PE=1 SV=2	P01024	qPVPGQQMTLk	1.722	1.611	0.09434	0.1082
Complement C3 OS=Homo sapiens GN=C3 PE=1 SV=2	P01024	rIPIEDGSGEVVLSR	0.6992	0.977	0.2323	0.1784
Complement C3 OS=Homo sapiens GN=C3 PE=1 SV=2	P01024	sGIPIVTSPyQIHFTk	0.8566		0.1897
Complement C3 OS=Homo sapiens GN=C3 PE=1 SV=2	P01024	sGQSEDRQPVPGQQMTLk	1.338	1.575	0.1214	0.1106
Complement C3 OS=Homo sapiens GN=C3 PE=1 SV=2	P01024	sNLDEDIIAEENIVSR	0.4757	0.433	0.3415	0.4025
Complement C3 OS=Homo sapiens GN=C3 PE=1 SV=2	P01024	tGLQEVEVk	0.8274	1.455	0.1963	0.1197
Complement C3 OS=Homo sapiens GN=C3 PE=1 SV=2	P01024	tIYTPGSTVLYR	0.5912	0.7518	0.2748	0.2318
Complement C3 OS=Homo sapiens GN=C3 PE=1 SV=2	P01024	tVMVNIENPEGIPVk		0.7703		0.2262
Complement C3 OS=Homo sapiens GN=C3 PE=1 SV=2	P01024	vLLDGVQNPR	1.243	1.14	0.1307	0.1529
Complement C3 OS=Homo sapiens GN=C3 PE=1 SV=2	P01024	vSHSEDDcLAFk	0.899	1.042	0.1807	0.1672
Complement C3 OS=Homo sapiens GN=C3 PE=1 SV=2	P01024	vVLVAVDk	1.442	1.241	0.1126	0.1405
Complement C3 OS=Homo sapiens GN=C3 PE=1 SV=2	P01024	vYAYYNLEEScTR	0.9037	1.069	0.1798	0.163
Hemopexin OS=Homo sapiens GN=HPX PE=1 SV=2	P02790	dYFMPcPGR	1.034	0.949	0.2432	0.3297
Hemopexin OS=Homo sapiens GN=HPX PE=1 SV=2	P02790	fDPVRGEVPPR	0.7573	0.9019	0.3319	0.347
Hemopexin OS=Homo sapiens GN=HPX PE=1 SV=2	P02790	gGYTLVSGYPk	0.8695	1.008	0.2891	0.3105
Hemopexin OS=Homo sapiens GN=HPX PE=1 SV=2	P02790	nFPSPVDAAFR	1.731	1.648	0.1452	0.1899
Hemopexin OS=Homo sapiens GN=HPX PE=1 SV=2	P02790	qGHNSVFLIk		0.9794		0.3195
Hemopexin OS=Homo sapiens GN=HPX PE=1 SV=2	P02790	vDGALcMEk	0.9439	0.913	0.2663	0.3428
Hemopexin OS=Homo sapiens GN=HPX PE=1 SV=2	P02790	vWVYPPEk	1.041	1.028	0.2415	0.3043
Hemopexin OS=Homo sapiens GN=HPX PE=1 SV=2	P02790	vWVYPPEkk		1.023		0.306
Ig gamma-2 chain C region OS=Homo sapiens GN=IGHG2 PE=1 SV=2	P01859	eEQFNSTFR		0.9685		0.3262
Ig gamma-2 chain C region OS=Homo sapiens GN=IGHG2 PE=1 SV=2	P01859	gLPAPIEk	0.974	0.9269	0.3779	0.3409
Ig gamma-2 chain C region OS=Homo sapiens GN=IGHG2 PE=1 SV=2	P01859	gLPAPIEkTISk	0.684		0.5305
Ig gamma-2 chain C region OS=Homo sapiens GN=IGHG2 PE=1 SV=2	P01859	tTPPMLDSDGSFFLYSk	1.266	1.148	0.2867	0.2752
Ig gamma-2 chain C region OS=Homo sapiens GN=IGHG2 PE=1 SV=2	P01859	vSNkGLPAPIEk	0.9656	0.8835	0.3758	0.3576
Ig gamma-2 chain C region OS=Homo sapiens GN=IGHG2 PE=1 SV=2	P01859	vVSVLTVVHQDWLNGk	1.247	1.169	0.291	0.2703
Vasorin OS=Homo sapiens GN=VASN PE=1 SV=1	Q6EMK4	eSHVTLASPEETR	1.172	0.7365	3.013	6.831
Vasorin OS=Homo sapiens GN=VASN PE=1 SV=1	Q6EMK4	hIQPGAFDTLDR	1	1.069	3.532	4.708
Vasorin OS=Homo sapiens GN=VASN PE=1 SV=1	Q6EMK4	nLHDLDVSDNQLER	1.27	1.535	2.781	3.277
Vasorin OS=Homo sapiens GN=VASN PE=1 SV=1	Q6EMK4	yLQGSSVQLR	0.5433	0.7119	6.503	7.067
Cubilin OS=Homo sapiens GN=CUBN PE=1 SV=5	O60494	cVHGIcEDLMR	1.385		2.991
Cubilin OS=Homo sapiens GN=CUBN PE=1 SV=5	O60494	dFVEILDGGHEDAPLR	1.708	1.591	2.425	2.572
Cubilin OS=Homo sapiens GN=CUBN PE=1 SV=5	O60494	dGDNNLAQQLAVLcGR		1.864		2.423
Cubilin OS=Homo sapiens GN=CUBN PE=1 SV=5	O60494	dGETLLGk	1.198	1.238	3.457	3.647
Cubilin OS=Homo sapiens GN=CUBN PE=1 SV=5	O60494	dGVDSDAPILSk	1.343	1.45	3.085	3.116
Cubilin OS=Homo sapiens GN=CUBN PE=1 SV=5	O60494	fkSDSVTSDR		0.8723		5.179
Cubilin OS=Homo sapiens GN=CUBN PE=1 SV=5	O60494	fTSDSSVTR	1.122	1.083	3.693	4.172
Cubilin OS=Homo sapiens GN=CUBN PE=1 SV=5	O60494	fVTDGSVTASGFR	1.321	1.353	3.136	3.339
Cubilin OS=Homo sapiens GN=CUBN PE=1 SV=5	O60494	iAQLcTQR	0.8503	1.03	4.871	4.385
Cubilin OS=Homo sapiens GN=CUBN PE=1 SV=5	O60494	iFGNDNIVGTHGk	1.218	1.194	3.4	3.784
Cubilin OS=Homo sapiens GN=CUBN PE=1 SV=5	O60494	iQLQFEDR		1.225		3.688
Cubilin OS=Homo sapiens GN=CUBN PE=1 SV=5	O60494	iYDGPSIHAR	0.9564	0.9632	4.331	4.69
Cubilin OS=Homo sapiens GN=CUBN PE=1 SV=5	O60494	kFQGLQQTVDk		1.111		4.065
Cubilin OS=Homo sapiens GN=CUBN PE=1 SV=5	O60494	nGGSPESPIIGQYcGNSNPR	1.582		2.618
Cubilin OS=Homo sapiens GN=CUBN PE=1 SV=5	O60494	sAVTGScVNDGVHIIR	0.8854	0.9627	4.678	4.692
Cubilin OS=Homo sapiens GN=CUBN PE=1 SV=5	O60494	scGGYLHADR	1.162	0.9299	3.565	4.858
Cubilin OS=Homo sapiens GN=CUBN PE=1 SV=5	O60494	sDNSPTHVGFk	1.065	1.038	3.891	4.351
Cubilin OS=Homo sapiens GN=CUBN PE=1 SV=5	O60494	sDNSPTHVGFkAk	1.106		3.744
Cubilin OS=Homo sapiens GN=CUBN PE=1 SV=5	O60494	sITNSVWIR	1.144	1.164	3.621	3.881
Cubilin OS=Homo sapiens GN=CUBN PE=1 SV=5	O60494	sNTDcSWVIR	0.8147	0.8354	5.084	5.407
Cubilin OS=Homo sapiens GN=CUBN PE=1 SV=5	O60494	sPENPMQVSSTGNELAIR	1.473	1.582	2.813	2.856
Cubilin OS=Homo sapiens GN=CUBN PE=1 SV=5	O60494	sSGDSMFIk	1.024	1.149	4.045	3.932
Cubilin OS=Homo sapiens GN=CUBN PE=1 SV=5	O60494	sSHGSAFELEFk	0.8092	0.8128	5.119	5.558
Cubilin OS=Homo sapiens GN=CUBN PE=1 SV=5	O60494	sTGEYMFIR	0.8228		5.034
Cubilin OS=Homo sapiens GN=CUBN PE=1 SV=5	O60494	tcAYDSLVIR	0.7041	1.022	5.883	4.418
Cubilin OS=Homo sapiens GN=CUBN PE=1 SV=5	O60494	tDLSINGR	1.022	1.061	4.052	4.258
Cubilin OS=Homo sapiens GN=CUBN PE=1 SV=5	O60494	tDSFQTAk		1.676		2.695
Cubilin OS=Homo sapiens GN=CUBN PE=1 SV=5	O60494	vEHIGFHAk	0.9936	0.8368	4.169	2.836
Cubilin OS=Homo sapiens GN=CUBN PE=1 SV=5	O60494	vPGQSGVVESIGHPTLPYR	1.481	0.9888	2.797	4.569
Cubilin OS=Homo sapiens GN=CUBN PE=1 SV=5	O60494	vWAGTEEVDk	1.374	1.35	3.015	3.347
Cubilin OS=Homo sapiens GN=CUBN PE=1 SV=5	O60494	ycGNTIPDSIDTSSNTAVVR	0.9416	0.8184	4.399	5.52
Cubilin OS=Homo sapiens GN=CUBN PE=1 SV=5	O60494	ycGVDLPPPGSTTSSk	1.322	1.344	3.132	3.36
Cubilin OS=Homo sapiens GN=CUBN PE=1 SV=5	O60494	yDDcEGGSVAR	0.994	1.124	4.167	4.02
Cubilin OS=Homo sapiens GN=CUBN PE=1 SV=5	O60494	ySIAQcGGR	0.8378	0.8994	4.944	5.022
Low-density lipoprotein receptor-related protein 2 OS=Homo sapiens GN=LRP2 PE=1 SV=3	P98164	aFMDGSNR	1.087	1.16	2.236	2.215
Low-density lipoprotein receptor-related protein 2 OS=Homo sapiens GN=LRP2 PE=1 SV=3	P98164	aFMDGSNRk	1.186		2.05
Low-density lipoprotein receptor-related protein 2 OS=Homo sapiens GN=LRP2 PE=1 SV=3	P98164	aSMDGSMR	1.366	1.093	1.78	2.35
Low-density lipoprotein receptor-related protein 2 OS=Homo sapiens GN=LRP2 PE=1 SV=3	P98164	aTLGGNFR	1.105	1.105	2.2	2.326
Low-density lipoprotein receptor-related protein 2 OS=Homo sapiens GN=LRP2 PE=1 SV=3	P98164	cDcAFGTLQSDGk		1.266		2.03
Low-density lipoprotein receptor-related protein 2 OS=Homo sapiens GN=LRP2 PE=1 SV=3	P98164	cGASSFTcSNGR	0.6352		3.827
Low-density lipoprotein receptor-related protein 2 OS=Homo sapiens GN=LRP2 PE=1 SV=3	P98164	cGSGHcIPADWR	1.03	0.8653	2.361	2.969
Low-density lipoprotein receptor-related protein 2 OS=Homo sapiens GN=LRP2 PE=1 SV=3	P98164	cVNQQcIPSR	1.353	1.533	1.797	1.676
Low-density lipoprotein receptor-related protein 2 OS=Homo sapiens GN=LRP2 PE=1 SV=3	P98164	dcPTQPFR	0.8919		2.726
Low-density lipoprotein receptor-related protein 2 OS=Homo sapiens GN=LRP2 PE=1 SV=3	P98164	dLLIGDIHGR	0.7491	0.8462	3.245	3.037
Low-density lipoprotein receptor-related protein 2 OS=Homo sapiens GN=LRP2 PE=1 SV=3	P98164	dNNGGcEQVcVLSHR	0.9662	0.858	2.516	2.995
Low-density lipoprotein receptor-related protein 2 OS=Homo sapiens GN=LRP2 PE=1 SV=3	P98164	ePENTEPPTVIR	1.024	1.076	2.374	2.387
Low-density lipoprotein receptor-related protein 2 OS=Homo sapiens GN=LRP2 PE=1 SV=3	P98164	eWScPESGR	1.186	1.064	2.049	2.415
Low-density lipoprotein receptor-related protein 2 OS=Homo sapiens GN=LRP2 PE=1 SV=3	P98164	fDYIETVTYDGIQR	1.197	1.358	2.032	1.892
Low-density lipoprotein receptor-related protein 2 OS=Homo sapiens GN=LRP2 PE=1 SV=3	P98164	gFTcEcPDDFR		0.9103		2.823
Low-density lipoprotein receptor-related protein 2 OS=Homo sapiens GN=LRP2 PE=1 SV=3	P98164	gSYEcVcADGFTSMSDRPGk	1.727		1.407
Low-density lipoprotein receptor-related protein 2 OS=Homo sapiens GN=LRP2 PE=1 SV=3	P98164	iASANMDGTSVk	1.162	1.144	2.092	2.245
Low-density lipoprotein receptor-related protein 2 OS=Homo sapiens GN=LRP2 PE=1 SV=3	P98164	iDMVNLDGSYR		0.833		3.085
Low-density lipoprotein receptor-related protein 2 OS=Homo sapiens GN=LRP2 PE=1 SV=3	P98164	iEHSTFDGLDR		1.16		2.215
Low-density lipoprotein receptor-related protein 2 OS=Homo sapiens GN=LRP2 PE=1 SV=3	P98164	iFWSDATQGk	0.8053	1.133	3.019	2.268
Low-density lipoprotein receptor-related protein 2 OS=Homo sapiens GN=LRP2 PE=1 SV=3	P98164	iLVESQNR	0.6636	0.7276	3.663	3.532
Low-density lipoprotein receptor-related protein 2 OS=Homo sapiens GN=LRP2 PE=1 SV=3	P98164	lYWAVTGR		1.096		2.344
Low-density lipoprotein receptor-related protein 2 OS=Homo sapiens GN=LRP2 PE=1 SV=3	P98164	lYWSDQGTDSGVPAk	1.245	1.188	1.953	2.162
Low-density lipoprotein receptor-related protein 2 OS=Homo sapiens GN=LRP2 PE=1 SV=3	P98164	nLYWTDSHYk	0.7876	0.8665	3.087	2.965
Low-density lipoprotein receptor-related protein 2 OS=Homo sapiens GN=LRP2 PE=1 SV=3	P98164	nNLVQEVDLk		1.375		1.869
Low-density lipoprotein receptor-related protein 2 OS=Homo sapiens GN=LRP2 PE=1 SV=3	P98164	nWVcDTDNDcGDGSDEk	Value Missing		1.559
Low-density lipoprotein receptor-related protein 2 OS=Homo sapiens GN=LRP2 PE=1 SV=3	P98164	qPYATNPck	1.137	0.7487	2.138	3.432
Low-density lipoprotein receptor-related protein 2 OS=Homo sapiens GN=LRP2 PE=1 SV=3	P98164	sLHLDPENHSPPFQTINVER	Value Missing	1.197	1.559	2.148
Low-density lipoprotein receptor-related protein 2 OS=Homo sapiens GN=LRP2 PE=1 SV=3	P98164	tDNDGLGFR	1.317	1.365	1.846	1.882
Low-density lipoprotein receptor-related protein 2 OS=Homo sapiens GN=LRP2 PE=1 SV=3	P98164	tQSIEVLTLHGDIR	1.122	1.259	2.166	2.041
Low-density lipoprotein receptor-related protein 2 OS=Homo sapiens GN=LRP2 PE=1 SV=3	P98164	tVLVSEGIVTPR	1.332	1.13	1.826	2.275
Low-density lipoprotein receptor-related protein 2 OS=Homo sapiens GN=LRP2 PE=1 SV=3	P98164	tVMSLDYDSVSDR	1.306	1.042	1.861	2.466
Low-density lipoprotein receptor-related protein 2 OS=Homo sapiens GN=LRP2 PE=1 SV=3	P98164	tVVQYLNNPR	0.8799	0.9573	2.763	2.684
Low-density lipoprotein receptor-related protein 2 OS=Homo sapiens GN=LRP2 PE=1 SV=3	P98164	vcDGILDcPGR		1.112		2.31
Low-density lipoprotein receptor-related protein 2 OS=Homo sapiens GN=LRP2 PE=1 SV=3	P98164	vcGcPYGMR	0.8653	0.8157	2.809	3.15
Low-density lipoprotein receptor-related protein 2 OS=Homo sapiens GN=LRP2 PE=1 SV=3	P98164	vFWTDTVQNk		0.833		3.085
Low-density lipoprotein receptor-related protein 2 OS=Homo sapiens GN=LRP2 PE=1 SV=3	P98164	vTLITENLGHPR	0.8322	0.9787	2.921	2.625
Low-density lipoprotein receptor-related protein 2 OS=Homo sapiens GN=LRP2 PE=1 SV=3	P98164	wAVcNGVDDcR	1.138	1.086	2.136	2.366
Zinc-alpha-2-glycoprotein OS=Homo sapiens GN=AZGP1 PE=1 SV=2	P25311	aGEVQEPELR	1.209	1.273	0.2675	0.2516
Zinc-alpha-2-glycoprotein OS=Homo sapiens GN=AZGP1 PE=1 SV=2	P25311	aREDIFMETLk	1.093	1.186	0.296	0.2702
Zinc-alpha-2-glycoprotein OS=Homo sapiens GN=AZGP1 PE=1 SV=2	P25311	aYLEEEcPATLR	0.8624	0.7654	0.375	0.4186
Zinc-alpha-2-glycoprotein OS=Homo sapiens GN=AZGP1 PE=1 SV=2	P25311	aYLEEEcPATLRk	0.3768	0.5215	0.8583	0.6144
Zinc-alpha-2-glycoprotein OS=Homo sapiens GN=AZGP1 PE=1 SV=2	P25311	cLAYDFYPGk	0.6758		0.4786
Zinc-alpha-2-glycoprotein OS=Homo sapiens GN=AZGP1 PE=1 SV=2	P25311	eIPAWVPFDPAAQITk	0.9784	0.7006	0.3306	0.4573
Zinc-alpha-2-glycoprotein OS=Homo sapiens GN=AZGP1 PE=1 SV=2	P25311	nILDRQDPPSVVVTSHQAPGEk	0.837		0.3864
Zinc-alpha-2-glycoprotein OS=Homo sapiens GN=AZGP1 PE=1 SV=2	P25311	qDPPSVVVTSHQAPGEk	1.205	1.26	0.2684	0.2544
Zinc-alpha-2-glycoprotein OS=Homo sapiens GN=AZGP1 PE=1 SV=2	P25311	qkWEAEPVYVQR	0.8401	0.9481	0.3537	0.338
Zinc-alpha-2-glycoprotein OS=Homo sapiens GN=AZGP1 PE=1 SV=2	P25311	qVEGMEDWk	1.525	1.188	0.212	0.2698
Zinc-alpha-2-glycoprotein OS=Homo sapiens GN=AZGP1 PE=1 SV=2	P25311	qVEGMEDWkQDSQLQk	1.503		0.2152
Zinc-alpha-2-glycoprotein OS=Homo sapiens GN=AZGP1 PE=1 SV=2	P25311	sQPMGLWR	1.179	1.328	0.2742	0.2412
Zinc-alpha-2-glycoprotein OS=Homo sapiens GN=AZGP1 PE=1 SV=2	P25311	wEAEPVYVQR	1.122	1.108	0.2882	0.2893
Zinc-alpha-2-glycoprotein OS=Homo sapiens GN=AZGP1 PE=1 SV=2	P25311	yYYDGkDYIEFNk	0.6656		0.4859
Alpha-2-macroglobulin OS=Homo sapiens GN=A2M PE=1 SV=3	P01023	aIGYLNTGYQR	0.7414	0.6553	0.1598	0.2031
Alpha-2-macroglobulin OS=Homo sapiens GN=A2M PE=1 SV=3	P01023	dLkPAIVk	0.935		0.1267
Alpha-2-macroglobulin OS=Homo sapiens GN=A2M PE=1 SV=3	P01023	fQVDNNNR	1.304	1.082	0.09087	0.123
Alpha-2-macroglobulin OS=Homo sapiens GN=A2M PE=1 SV=3	P01023	hNVYINGITYTPVSSTNEk	1.053	1.192	0.1125	0.1116
Alpha-2-macroglobulin OS=Homo sapiens GN=A2M PE=1 SV=3	P01023	hYDGSYSTFGER	0.5917	0.6549	0.2002	0.2032
Alpha-2-macroglobulin OS=Homo sapiens GN=A2M PE=1 SV=3	P01023	kDTVIkPLLVEPEGLEk	1.504	1.391	0.07875	0.09569
Alpha-2-macroglobulin OS=Homo sapiens GN=A2M PE=1 SV=3	P01023	lHTEAQIQEEGTVVELTGR		0.5625		0.2366
Alpha-2-macroglobulin OS=Homo sapiens GN=A2M PE=1 SV=3	P01023	lPPNVVEESAR	0.7446	0.7675	0.1591	0.1734
Alpha-2-macroglobulin OS=Homo sapiens GN=A2M PE=1 SV=3	P01023	lVHVEEPHTETVR	1.207	1.515	0.09815	0.08787
Alpha-2-macroglobulin OS=Homo sapiens GN=A2M PE=1 SV=3	P01023	mcPQLQQYEMHGPEGLR	0.8013		0.1478
Alpha-2-macroglobulin OS=Homo sapiens GN=A2M PE=1 SV=3	P01023	nEDSLVFVQTDk	0.8468	1.007	0.1399	0.1321
Alpha-2-macroglobulin OS=Homo sapiens GN=A2M PE=1 SV=3	P01023	qTVSWAVTPk	1.457	1.145	0.08132	0.1162
Alpha-2-macroglobulin OS=Homo sapiens GN=A2M PE=1 SV=3	P01023	sASNMAIVDVk	0.9258	0.8352	0.128	0.1593
Alpha-2-macroglobulin OS=Homo sapiens GN=A2M PE=1 SV=3	P01023	sLNEEAVk	1.551		0.07639
Alpha-2-macroglobulin OS=Homo sapiens GN=A2M PE=1 SV=3	P01023	sLNEEAVkk	1.635		0.07246
Alpha-2-macroglobulin OS=Homo sapiens GN=A2M PE=1 SV=3	P01023	tEHPFTVEEFVLPk	1.291		0.09179
Alpha-2-macroglobulin OS=Homo sapiens GN=A2M PE=1 SV=3	P01023	tEVSSNHVLIYLDk		1.017		0.1309
Alpha-2-macroglobulin OS=Homo sapiens GN=A2M PE=1 SV=3	P01023	tGTHGLLVk	0.9584	0.9678	0.1236	0.1375
Alpha-2-macroglobulin OS=Homo sapiens GN=A2M PE=1 SV=3	P01023	vGFYESDVMGR	0.9397	1.353	0.1261	0.09835
Alpha-2-macroglobulin OS=Homo sapiens GN=A2M PE=1 SV=3	P01023	vTAAPQSVcALR	0.9274	0.9221	0.104	0.1443
Alpha-2-macroglobulin OS=Homo sapiens GN=A2M PE=1 SV=3	P01023	yDVENcLANk		1.214		0.1096
Alpha-2-macroglobulin OS=Homo sapiens GN=A2M PE=1 SV=3	P01023	yDVENcLANk	1.009		0.1174
Ceruloplasmin OS=Homo sapiens GN=CP PE=1 SV=1	P00450	dLYSGLIGPLIVcR	0.5316	0.5865	0.4307	0.3232
Ceruloplasmin OS=Homo sapiens GN=CP PE=1 SV=1	P00450	dNEDFQESNR	1.014		0.227
Ceruloplasmin OS=Homo sapiens GN=CP PE=1 SV=1	P00450	eVGPTNADPVcLAk	0.9143	1.274	0.2518	0.1488
Ceruloplasmin OS=Homo sapiens GN=CP PE=1 SV=1	P00450	eYTDASFTNR	1.191	1.177	0.1932	0.1611
Ceruloplasmin OS=Homo sapiens GN=CP PE=1 SV=1	P00450	eYTDASFTNRk		0.5053		0.3751
Ceruloplasmin OS=Homo sapiens GN=CP PE=1 SV=1	P00450	gAyPLSIEPIGVR	1.665	1.471	0.1383	0.1288
Ceruloplasmin OS=Homo sapiens GN=CP PE=1 SV=1	P00450	gEFYIGSk	1.199	1.116	0.192	0.1699
Ceruloplasmin OS=Homo sapiens GN=CP PE=1 SV=1	P00450	iYHSHIDAPk	1.264	1.243	0.1822	0.1524
Ceruloplasmin OS=Homo sapiens GN=CP PE=1 SV=1	P00450	iyHSHIDAPk	0.4798		No Values
Ceruloplasmin OS=Homo sapiens GN=CP PE=1 SV=1	P00450	kAEEEHLGILGPQLHADVGDkVk		1.105		0.1715
Ceruloplasmin OS=Homo sapiens GN=CP PE=1 SV=1	P00450	kLISVDTEHSNIYLQNGPDR	1.026		0.2244
Ceruloplasmin OS=Homo sapiens GN=CP PE=1 SV=1	P00450	lISVDTEHSNIYLQNGPDR	0.9685	0.8716	0.2377	0.2175
Ceruloplasmin OS=Homo sapiens GN=CP PE=1 SV=1	P00450	mYYSAVDPTk	1.382	1.185	0.1666	0.16
Ceruloplasmin OS=Homo sapiens GN=CP PE=1 SV=1	P00450	nNEGTYYSPNYNPQSR	0.751	0.8886	0.2783	0.2133
Ceruloplasmin OS=Homo sapiens GN=CP PE=1 SV=1	P00450	qSEDSTFYLGER	0.9033	0.7564	0.2549	0.2506
Ceruloplasmin OS=Homo sapiens GN=CP PE=1 SV=1	P00450	qYTDSTFR	1.183	1.031	0.1946	0.1838
Ceruloplasmin OS=Homo sapiens GN=CP PE=1 SV=1	P00450	rQSEDSTFYLGER	0.6934		0.332
Ceruloplasmin OS=Homo sapiens GN=CP PE=1 SV=1	P00450	vNkDDEEFIESNk		0.7684		0.2467
Titin OS=Homo sapiens GN=TTN PE=1 SV=4	Q8WZ42	aETAPPNFVQR	1.045	1.24	5.615	4.43
Titin OS=Homo sapiens GN=TTN PE=1 SV=4	Q8WZ42	lTIPAVTk	0.9553	0.89	6.139	6.172
Titin OS=Homo sapiens GN=TTN PE=1 SV=4	Q8WZ42	vTGIPTPVVk	1.208	0.8739	4.856	6.286
Alpha-1-acid glycoprotein 1 OS=Homo sapiens GN=ORM1 PE=1 SV=1	P02763	eQLGEFYEALDcLR	0.8861	0.8587	0.4168	0.4077
Alpha-1-acid glycoprotein 1 OS=Homo sapiens GN=ORM1 PE=1 SV=1	P02763	nWGLSVYADkPETTk	1.385	1.307	0.2667	0.2679
Alpha-1-acid glycoprotein 1 OS=Homo sapiens GN=ORM1 PE=1 SV=1	P02763	sDVVYTDWk	1.14	1.031	0.3241	0.3394
Alpha-1-acid glycoprotein 1 OS=Homo sapiens GN=ORM1 PE=1 SV=1	P02763	sDVVyTDWk	1.482		0.2492
Alpha-1-acid glycoprotein 1 OS=Homo sapiens GN=ORM1 PE=1 SV=1	P02763	sDVVYTDWkk	0.6343	0.5445	0.5823	0.6429
Alpha-1-acid glycoprotein 1 OS=Homo sapiens GN=ORM1 PE=1 SV=1	P02763	yVGGQEHFAHLLILR	1.079	1.148	0.3423	0.305
Alpha-1-acid glycoprotein 1 OS=Homo sapiens GN=ORM1 PE=1 SV=1	P02763	yVGGQEHFAHLLILR	1.656	1.738	0.2231	0.2014
Complement C4-A OS=Homo sapiens GN=C4A PE=1 SV=1	P0C0L4,P0C0L5	aEFQDALEk	1.133	0.7667	0.1999	0.3585
Complement C4-A OS=Homo sapiens GN=C4A PE=1 SV=1	P0C0L4,P0C0L5	aNSFLGEk	0.7276	0.7833	0.3113	0.3509
Complement C4-A OS=Homo sapiens GN=C4A PE=1 SV=1	P0C0L4,P0C0L5	cSVFYGAPSk	0.9721	1.015	0.233	0.2708
Complement C4-A OS=Homo sapiens GN=C4A PE=1 SV=1	P0C0L4,P0C0L5	dHAVDLIQk	0.6295	0.6517	0.3598	0.4218
Complement C4-A OS=Homo sapiens GN=C4A PE=1 SV=1	P0C0L4,P0C0L5	eMSGSPASGIPVk	1.414	1.518	0.1602	0.1811
Complement C4-A OS=Homo sapiens GN=C4A PE=1 SV=1	P0C0L4,P0C0L5	fGLLDEDGkk	0.8682	1.082	0.2609	0.2541
Complement C4-A OS=Homo sapiens GN=C4A PE=1 SV=1	P0C0L4,P0C0L5	gLcVATPVQLR	0.9548	0.9742	0.2372	0.2822
Complement C4-A OS=Homo sapiens GN=C4A PE=1 SV=1	P0C0L4,P0C0L5	gLQDEDGYR	1.111	1.07	0.2038	0.2568
Complement C4-A OS=Homo sapiens GN=C4A PE=1 SV=1	P0C0L4,P0C0L5	gSFEFPVGDAVSk		1.407		0.1954
Complement C4-A OS=Homo sapiens GN=C4A PE=1 SV=1	P0C0L4,P0C0L5	iTQVLHFTk	1.239	1.509	0.1828	0.1822
Complement C4-A OS=Homo sapiens GN=C4A PE=1 SV=1	P0C0L4,P0C0L5	kADGSYAAWLSR	0.5262		0.4304
Complement C4-A OS=Homo sapiens GN=C4A PE=1 SV=1	P0C0L4,P0C0L5	kYVLPNFEVk	1.466		0.1545
Complement C4-A OS=Homo sapiens GN=C4A PE=1 SV=1	P0C0L4,P0C0L5	lELSVDGAk	1.079	1.127	0.2099	0.244
Complement C4-A OS=Homo sapiens GN=C4A PE=1 SV=1	P0C0L4,P0C0L5	lGQYASPTAk	1.29	1.44	0.1756	0.1909
Complement C4-A OS=Homo sapiens GN=C4A PE=1 SV=1	P0C0L4,P0C0L5	nNVPcSPk	0.7735	0.8593	0.2928	0.3199
Complement C4-A OS=Homo sapiens GN=C4A PE=1 SV=1	P0C0L4,P0C0L5	qGSFQGGFR	0.7395	0.8428	0.3063	0.3262
Complement C4-A OS=Homo sapiens GN=C4A PE=1 SV=1	P0C0L4,P0C0L5	tEQWSTLPPETk		0.04992		0.4526
Complement C4-A OS=Homo sapiens GN=C4A PE=1 SV=1	P0C0L4,P0C0L5	tYNVLDMk	1.323	1.151	0.1712	0.2388
Complement C4-A OS=Homo sapiens GN=C4A PE=1 SV=1	P0C0L4,P0C0L5	vDFTLSSER	1.368	1.448	0.1656	0.1899
Complement C4-A OS=Homo sapiens GN=C4A PE=1 SV=1	P0C0L4,P0C0L5	vDVQAGAcEGk	1.114	1.156	0.2034	0.2378
Complement C4-A OS=Homo sapiens GN=C4A PE=1 SV=1	P0C0L4,P0C0L5	vEYGFQVk	0.9895	1.228	0.2289	0.2238
Complement C4-A OS=Homo sapiens GN=C4A PE=1 SV=1	P0C0L4,P0C0L5	vGDTLNLNLR	1.178	1.14	0.1923	0.2411
Complement C4-A OS=Homo sapiens GN=C4A PE=1 SV=1	P0C0L4,P0C0L5	vLSLAQEQVGGSPEk	0.6699	0.7555	0.3381	0.3638
Complement C4-A OS=Homo sapiens GN=C4A PE=1 SV=1	P0C0L4,P0C0L5	vVEEQESR		0.9184		0.2993
Complement C4-A OS=Homo sapiens GN=C4A PE=1 SV=1	P0C0L4,P0C0L5	yLDkTEQWSTLPPETk	0.5963	0.5285	0.3798	0.5201
Basement membrane-specific heparan sulfate proteoglycan core protein OS=Homo sapiens GN=HSPG2 PE=1 SV=4	P98160	aGFFGDAMk	0.5581	0.3198	2.807	5.038
Basement membrane-specific heparan sulfate proteoglycan core protein OS=Homo sapiens GN=HSPG2 PE=1 SV=4	P98160	aLEVEEcR		0.9681		1.664
Basement membrane-specific heparan sulfate proteoglycan core protein OS=Homo sapiens GN=HSPG2 PE=1 SV=4	P98160	aQAGANTRPcPS	3.669		0.4269
Basement membrane-specific heparan sulfate proteoglycan core protein OS=Homo sapiens GN=HSPG2 PE=1 SV=4	P98160	aVTLEcVSAGEPR	0.8545	0.855	1.833	1.884
Basement membrane-specific heparan sulfate proteoglycan core protein OS=Homo sapiens GN=HSPG2 PE=1 SV=4	P98160	eGGQLPPGHSVQDGVLR	1.05		1.492
Basement membrane-specific heparan sulfate proteoglycan core protein OS=Homo sapiens GN=HSPG2 PE=1 SV=4	P98160	fSSGITGcVk	1.812	2.225	0.8645	0.7241
Basement membrane-specific heparan sulfate proteoglycan core protein OS=Homo sapiens GN=HSPG2 PE=1 SV=4	P98160	gHTPTQPGALNQR		0.588		2.74
Basement membrane-specific heparan sulfate proteoglycan core protein OS=Homo sapiens GN=HSPG2 PE=1 SV=4	P98160	gSIQVDGEELVSGR	1.194	1.48	1.312	1.089
Basement membrane-specific heparan sulfate proteoglycan core protein OS=Homo sapiens GN=HSPG2 PE=1 SV=4	P98160	lcNEcADGSFHLSTR	0.893	1.124	1.754	1.433
Basement membrane-specific heparan sulfate proteoglycan core protein OS=Homo sapiens GN=HSPG2 PE=1 SV=4	P98160	lEGDTLIIPR		0.3753		4.293
Basement membrane-specific heparan sulfate proteoglycan core protein OS=Homo sapiens GN=HSPG2 PE=1 SV=4	P98160	lGTVPQFPR	0.6077	0.5424	2.577	2.971
Basement membrane-specific heparan sulfate proteoglycan core protein OS=Homo sapiens GN=HSPG2 PE=1 SV=4	P98160	lHLVSPADSGEYVcR		1.317		1.224
Basement membrane-specific heparan sulfate proteoglycan core protein OS=Homo sapiens GN=HSPG2 PE=1 SV=4	P98160	lLQVTPADSGEYVcR	1.246	1.591	1.257	1.013
Basement membrane-specific heparan sulfate proteoglycan core protein OS=Homo sapiens GN=HSPG2 PE=1 SV=4	P98160	lPAVEPTDQAQYLcR	0.09362	0.6316	1.645	2.551
Basement membrane-specific heparan sulfate proteoglycan core protein OS=Homo sapiens GN=HSPG2 PE=1 SV=4	P98160	lPQVSPADSGEYVcR	1.382		1.133
Basement membrane-specific heparan sulfate proteoglycan core protein OS=Homo sapiens GN=HSPG2 PE=1 SV=4	P98160	lVSEDPINDGEWHR	1.368	1.292	1.145	1.247
Basement membrane-specific heparan sulfate proteoglycan core protein OS=Homo sapiens GN=HSPG2 PE=1 SV=4	P98160	rGSIQVDGEELVSGR	1.621	1.514	0.966	1.065
Basement membrane-specific heparan sulfate proteoglycan core protein OS=Homo sapiens GN=HSPG2 PE=1 SV=4	P98160	rPEEVcGPTQFR		0.8247		1.954
Basement membrane-specific heparan sulfate proteoglycan core protein OS=Homo sapiens GN=HSPG2 PE=1 SV=4	P98160	sIEYSPQLEDAGSR	0.5059	0.4734	3.096	3.403
Basement membrane-specific heparan sulfate proteoglycan core protein OS=Homo sapiens GN=HSPG2 PE=1 SV=4	P98160	sIGASVEFHcAVPSDR		1.057		1.524
Basement membrane-specific heparan sulfate proteoglycan core protein OS=Homo sapiens GN=HSPG2 PE=1 SV=4	P98160	sLPEVPETIELEVR	1.142	1.421	1.372	1.134
Basement membrane-specific heparan sulfate proteoglycan core protein OS=Homo sapiens GN=HSPG2 PE=1 SV=4	P98160	sPGPNVAVNAk	1.672	1.675	0.9366	0.9617
Basement membrane-specific heparan sulfate proteoglycan core protein OS=Homo sapiens GN=HSPG2 PE=1 SV=4	P98160	sPLPWQHR		0.4325		3.726
Basement membrane-specific heparan sulfate proteoglycan core protein OS=Homo sapiens GN=HSPG2 PE=1 SV=4	P98160	tcESLGAGGYR	0.3902	0.2673	4.014	6.027
Basement membrane-specific heparan sulfate proteoglycan core protein OS=Homo sapiens GN=HSPG2 PE=1 SV=4	P98160	tPSGLYLGTcER	0.3196	0.04751	4.9	2.135
Basement membrane-specific heparan sulfate proteoglycan core protein OS=Homo sapiens GN=HSPG2 PE=1 SV=4	P98160	vAEGQTLDLk		1.479		1.089
Basement membrane-specific heparan sulfate proteoglycan core protein OS=Homo sapiens GN=HSPG2 PE=1 SV=4	P98160	vTSYGGELR	0.55	0.5957	2.848	2.705
Basement membrane-specific heparan sulfate proteoglycan core protein OS=Homo sapiens GN=HSPG2 PE=1 SV=4	P98160	yQLGSGEAR	1.941	1.175	0.807	1.371
Basement membrane-specific heparan sulfate proteoglycan core protein OS=Homo sapiens GN=HSPG2 PE=1 SV=4	P98160	yQLGSGEAR	1.342		1.167
Retinol-binding protein 4 OS=Homo sapiens GN=RBP4 PE=1 SV=3	P02753	dPNGLPPEAQk	1.03	1.175	0.1481	0.1339
Retinol-binding protein 4 OS=Homo sapiens GN=RBP4 PE=1 SV=3	P02753	fSGTWYAMAk	0.8489	1.015	0.1796	0.1552
Retinol-binding protein 4 OS=Homo sapiens GN=RBP4 PE=1 SV=3	P02753	fSGTWyAMAk	1.539		0.09911
Retinol-binding protein 4 OS=Homo sapiens GN=RBP4 PE=1 SV=3	P02753	gNDDHWIVDTDyDTYAVQYScR	1		0.1525
Retinol-binding protein 4 OS=Homo sapiens GN=RBP4 PE=1 SV=3	P02753	lIVHNGYcDGR	1.04	0.9255	0.1466	0.1701
Retinol-binding protein 4 OS=Homo sapiens GN=RBP4 PE=1 SV=3	P02753	qEELcLAR	0.9881	0.9113	0.1543	0.1727
Retinol-binding protein 4 OS=Homo sapiens GN=RBP4 PE=1 SV=3	P02753	qRQEELcLAR	0.8229	0.9067	0.1853	0.1736
Retinol-binding protein 4 OS=Homo sapiens GN=RBP4 PE=1 SV=3	P02753	yWGVASFLQk	0.9041	1.001	0.1686	0.1572
Alpha-1B-glycoprotein OS=Homo sapiens GN=A1BG PE=1 SV=4	P04217	aTWSGAVLAGR	1.526	1.485	0.08343	0.08207
Alpha-1B-glycoprotein OS=Homo sapiens GN=A1BG PE=1 SV=4	P04217	cLAPLEGAR	1.354	1.675	0.09405	0.07275
Alpha-1B-glycoprotein OS=Homo sapiens GN=A1BG PE=1 SV=4	P04217	hQFLLTGDTQGR	0.7279	0.6751	0.1749	0.1806
Alpha-1B-glycoprotein OS=Homo sapiens GN=A1BG PE=1 SV=4	P04217	lLELTGPk	0.9304	0.9363	0.1368	0.1302
Alpha-1B-glycoprotein OS=Homo sapiens GN=A1BG PE=1 SV=4	P04217	nGVAQEPVHLDSPAIk	0.8765	0.8461	0.1453	0.1441
Alpha-1B-glycoprotein OS=Homo sapiens GN=A1BG PE=1 SV=4	P04217	sGLSTGWTQLSk	1.084	0.9886	0.1174	0.1233
Alpha-1B-glycoprotein OS=Homo sapiens GN=A1BG PE=1 SV=4	P04217	vTLTcVAPLSGVDFQLR	0.7505	0.6908	0.1696	0.1765
Polymeric immunoglobulin receptor OS=Homo sapiens GN=PIGR PE=1 SV=4	P01833	aFVNcDENSR	0.8622	0.6885	1.648	1.702
Polymeric immunoglobulin receptor OS=Homo sapiens GN=PIGR PE=1 SV=4	P01833	gGcITLISSEGYVSSk	1.062	0.6989	1.339	1.677
Polymeric immunoglobulin receptor OS=Homo sapiens GN=PIGR PE=1 SV=4	P01833	gSVTFHcALGPEVANVAk	1.075	0.9088	1.322	1.29
Polymeric immunoglobulin receptor OS=Homo sapiens GN=PIGR PE=1 SV=4	P01833	gVAGGSVAVLcPYNR	1.095	1.102	1.297	1.063
Polymeric immunoglobulin receptor OS=Homo sapiens GN=PIGR PE=1 SV=4	P01833	iIEGEPNLk	0.8294	0.7961	1.713	1.472
Polymeric immunoglobulin receptor OS=Homo sapiens GN=PIGR PE=1 SV=4	P01833	iLLNPQDk	1.102	1.108	1.289	1.057
Polymeric immunoglobulin receptor OS=Homo sapiens GN=PIGR PE=1 SV=4	P01833	lSDAGQYLcQAGDDSNSNk	0.7816	0.8661	1.818	1.353
Polymeric immunoglobulin receptor OS=Homo sapiens GN=PIGR PE=1 SV=4	P01833	lSDAGQYLcQAGDDSNSNkk	1.006	0.9496	1.412	1.234
Polymeric immunoglobulin receptor OS=Homo sapiens GN=PIGR PE=1 SV=4	P01833	nADLQVLkPEPELVYEDLR	1.312	1.41	1.083	0.8311
Polymeric immunoglobulin receptor OS=Homo sapiens GN=PIGR PE=1 SV=4	P01833	qSSGENcDVVVNTLGk	1.318	1.036	1.078	1.131
Polymeric immunoglobulin receptor OS=Homo sapiens GN=PIGR PE=1 SV=4	P01833	tVTINcPFk	0.9407	0.9224	1.51	1.271
Polymeric immunoglobulin receptor OS=Homo sapiens GN=PIGR PE=1 SV=4	P01833	vPcHFPck	0.6271		2.266
Polymeric immunoglobulin receptor OS=Homo sapiens GN=PIGR PE=1 SV=4	P01833	vYTVDLGR	1.158	1.004	1.227	1.168
Polymeric immunoglobulin receptor OS=Homo sapiens GN=PIGR PE=1 SV=4	P01833	wNNTGcQALPSQDEGPSk	1.338	0.8913	1.062	1.315
Plasma serine protease inhibitor OS=Homo sapiens GN=SERPINA5 PE=1 SV=3	P05154	aAAATGTIFTFR	0.6608	0.6347	4.323	4.026
Plasma serine protease inhibitor OS=Homo sapiens GN=SERPINA5 PE=1 SV=3	P05154	aVVEVDESGTR	0.8494	0.908	3.363	2.814
Plasma serine protease inhibitor OS=Homo sapiens GN=SERPINA5 PE=1 SV=3	P05154	eDQYHYLLDR	1.397	0.9205	2.045	2.776
Plasma serine protease inhibitor OS=Homo sapiens GN=SERPINA5 PE=1 SV=3	P05154	fSIEGSYQLEk	0.6682	0.6608	4.275	3.867
Plasma serine protease inhibitor OS=Homo sapiens GN=SERPINA5 PE=1 SV=3	P05154	gFQQLLQELNQPR	1.094	1.113	2.611	2.296
Plasma serine protease inhibitor OS=Homo sapiens GN=SERPINA5 PE=1 SV=3	P05154	gTQEQDFYVTSETVVR	0.8414	0.8893	2.102	2.113
Plasma serine protease inhibitor OS=Homo sapiens GN=SERPINA5 PE=1 SV=3	P05154	mQILEGLGLNLQk	1.207	1.062	2.367	2.405
Plasma serine protease inhibitor OS=Homo sapiens GN=SERPINA5 PE=1 SV=3	P05154	mQQVENGLSEk	1.041	0.9569	2.743	2.67
Plasma serine protease inhibitor OS=Homo sapiens GN=SERPINA5 PE=1 SV=3	P05154	qINDYVAk	0.7842	0.6908	3.643	3.699
Plasma serine protease inhibitor OS=Homo sapiens GN=SERPINA5 PE=1 SV=3	P05154	tLYLADTFPTNFR	1.487		1.922
Antithrombin-III OS=Homo sapiens GN=SERPINC1 PE=1 SV=1	P01008	aDGEScSASMMYQEGk	0.7335	0.727	0.2516	0.2564
Antithrombin-III OS=Homo sapiens GN=SERPINC1 PE=1 SV=1	P01008	aTEDEGSEQkIPEATNR	0.7521	0.8797	0.2454	0.2119
Antithrombin-III OS=Homo sapiens GN=SERPINC1 PE=1 SV=1	P01008	dDLYVSDAFHk	1.264	1.368	0.1461	0.1363
Antithrombin-III OS=Homo sapiens GN=SERPINC1 PE=1 SV=1	P01008	eQLQDMGLVDLFSPEk	0.979	1.042	0.1885	0.179
Antithrombin-III OS=Homo sapiens GN=SERPINC1 PE=1 SV=1	P01008	eVPLNTIIFMGR	0.8511	0.788	0.2168	0.2365
Antithrombin-III OS=Homo sapiens GN=SERPINC1 PE=1 SV=1	P01008	iEDGFSLk	1.23	1.328	0.1501	0.1404
Antithrombin-III OS=Homo sapiens GN=SERPINC1 PE=1 SV=1	P01008	lPGIVAEGR	1.394	1.034	0.1324	0.1802
Antithrombin-III OS=Homo sapiens GN=SERPINC1 PE=1 SV=1	P01008	skLPGIVAEGR	0.9834	1.058	0.1877	0.1761
Kininogen-1 OS=Homo sapiens GN=KNG1 PE=1 SV=2	P01042	aATGEcTATVGk	1.078	1.187	2.454	2.178
Kininogen-1 OS=Homo sapiens GN=KNG1 PE=1 SV=2	P01042	aATGEcTATVGkR		0.4187		6.176
Kininogen-1 OS=Homo sapiens GN=KNG1 PE=1 SV=2	P01042	aVDAALkk	1.489	1.328	1.776	1.947
Kininogen-1 OS=Homo sapiens GN=KNG1 PE=1 SV=2	P01042	dFVQPPTk	1.293	0.9982	2.046	2.59
Kininogen-1 OS=Homo sapiens GN=KNG1 PE=1 SV=2	P01042	eGDcPVQSGk	0.6903	0.6549	3.832	3.948
Kininogen-1 OS=Homo sapiens GN=KNG1 PE=1 SV=2	P01042	eNFLFLTPDck	0.5572	1.031	2.671	2.507
Kininogen-1 OS=Homo sapiens GN=KNG1 PE=1 SV=2	P01042	eSNEELTEScETk	0.6546	0.5901	4.041	4.382
Kininogen-1 OS=Homo sapiens GN=KNG1 PE=1 SV=2	P01042	eSNEELTEScETkk		0.9277		2.787
Kininogen-1 OS=Homo sapiens GN=KNG1 PE=1 SV=2	P01042	iASFSQNcDIYPGk	1.15	1.256	2.299	2.058
Kininogen-1 OS=Homo sapiens GN=KNG1 PE=1 SV=2	P01042	qVVAGLNFR	1.164	1.02	2.273	2.536
Kininogen-1 OS=Homo sapiens GN=KNG1 PE=1 SV=2	P01042	tVGSDTFYSFk	1.228	1.435	2.154	1.801
Kininogen-1 OS=Homo sapiens GN=KNG1 PE=1 SV=2	P01042	tWQDcEYk	1.345	1.403	1.966	1.843
Kininogen-1 OS=Homo sapiens GN=KNG1 PE=1 SV=2	P01042	tWQDcEYkDAAk	0.785	0.8597	3.37	3.008
Kininogen-1 OS=Homo sapiens GN=KNG1 PE=1 SV=2	P01042	yNSQNQSNNQFVLYR	1.523	1.469	1.737	1.76
Pro-epidermal growth factor OS=Homo sapiens GN=EGF PE=1 SV=2	P01133	aDLDGVGVk	1.317	0.96	4.745	6.246
Pro-epidermal growth factor OS=Homo sapiens GN=EGF PE=1 SV=2	P01133	aEDDTWEPEQk	0.5426	0.929	11.52	6.455
Pro-epidermal growth factor OS=Homo sapiens GN=EGF PE=1 SV=2	P01133	aLLETSEk	0.6468	0.5416	9.665	11.07
Pro-epidermal growth factor OS=Homo sapiens GN=EGF PE=1 SV=2	P01133	aNMDGSQR		0.7006		8.559
Pro-epidermal growth factor OS=Homo sapiens GN=EGF PE=1 SV=2	P01133	cHQLVScPR		Value Missing		2.449
Pro-epidermal growth factor OS=Homo sapiens GN=EGF PE=1 SV=2	P01133	cISEGEDATcQcLk	0.6495	0.9694	6.109	6.185
Pro-epidermal growth factor OS=Homo sapiens GN=EGF PE=1 SV=2	P01133	eGSNSLIcScDYDGGSVHISk	0.736	1.239	8.494	4.84
Pro-epidermal growth factor OS=Homo sapiens GN=EGF PE=1 SV=2	P01133	eGSNSLIcScDyDGGSVHISk	1.26	2.299	4.962	2.608
Pro-epidermal growth factor OS=Homo sapiens GN=EGF PE=1 SV=2	P01133	gIAVHPMAk	1.199	1.19	5.215	5.039
Pro-epidermal growth factor OS=Homo sapiens GN=EGF PE=1 SV=2	P01133	iESSSLQGLGR	0.8663	1.213	7.216	4.943
Pro-epidermal growth factor OS=Homo sapiens GN=EGF PE=1 SV=2	P01133	iTAVSLDVLDkR		0.6525		9.189
Pro-epidermal growth factor OS=Homo sapiens GN=EGF PE=1 SV=2	P01133	iYFAHTALk	1.198	0.8612	5.218	6.963
Pro-epidermal growth factor OS=Homo sapiens GN=EGF PE=1 SV=2	P01133	kYcEDVNEcAFWNHGcTLGck	1.297		4.821
Pro-epidermal growth factor OS=Homo sapiens GN=EGF PE=1 SV=2	P01133	lcSDIDEcEMGVPVcPPASSk		0.01736		2.683
Pro-epidermal growth factor OS=Homo sapiens GN=EGF PE=1 SV=2	P01133	lGTAWcScR		1.045		5.739
Pro-epidermal growth factor OS=Homo sapiens GN=EGF PE=1 SV=2	P01133	qSVIEMANLDGSk	1.17	0.9848	5.342	6.088
Pro-epidermal growth factor OS=Homo sapiens GN=EGF PE=1 SV=2	P01133	qSVIEMANLDGSkR	0.6495		9.625
Pro-epidermal growth factor OS=Homo sapiens GN=EGF PE=1 SV=2	P01133	rLFWTDTGINPR	1.817	1.461	3.44	4.105
Pro-epidermal growth factor OS=Homo sapiens GN=EGF PE=1 SV=2	P01133	vVHPLAQPk	0.738	0.7462	8.47	8.036
Pro-epidermal growth factor OS=Homo sapiens GN=EGF PE=1 SV=2	P01133	ycEDVNEcAFWNHGcTLGck	1.055	0.324	5.927	4.182
Pro-epidermal growth factor OS=Homo sapiens GN=EGF PE=1 SV=2	P01133	yPANVAVDPVER	1.146	1.239	5.453	4.84
Ig mu chain C region OS=Homo sapiens GN=IGHM PE=1 SV=3	P01871	dGFFGNPR	0.968	1.103	0.2206	0.1926
Ig mu chain C region OS=Homo sapiens GN=IGHM PE=1 SV=3	P01871	dVMQGTDEHVVck	0.5847	0.7861	0.3651	0.2702
Ig mu chain C region OS=Homo sapiens GN=IGHM PE=1 SV=3	P01871	fTcTVTHTDLPSPLk	0.9388	0.9947	0.2127	0.2135
Ig mu chain C region OS=Homo sapiens GN=IGHM PE=1 SV=3	P01871	gQPLSPEk		0.9683		0.2193
Ig mu chain C region OS=Homo sapiens GN=IGHM PE=1 SV=3	P01871	gVALHRPDVYLLPPAR	0.8392	0.8727	0.2544	0.2434
Ig mu chain C region OS=Homo sapiens GN=IGHM PE=1 SV=3	P01871	lIcQATGFSPR	1.1	1.07	0.194	0.1985
Ig mu chain C region OS=Homo sapiens GN=IGHM PE=1 SV=3	P01871	nVPLPVIAELPPk	1.007		0.212
Ig mu chain C region OS=Homo sapiens GN=IGHM PE=1 SV=3	P01871	qIQVSWLR	1.105	1.211	0.1931	0.1753
Ig mu chain C region OS=Homo sapiens GN=IGHM PE=1 SV=3	P01871	qVGSGVTTDQVQAEAk	0.7884	0.7878	0.2708	0.2696
Ig mu chain C region OS=Homo sapiens GN=IGHM PE=1 SV=3	P01871	vQHPNGNk	1.374		0.1554
Ig mu chain C region OS=Homo sapiens GN=IGHM PE=1 SV=3	P01871	vSVFVPPR	1.183	1.279	0.1804	0.1661
Ig mu chain C region OS=Homo sapiens GN=IGHM PE=1 SV=3	P01871	vTSTLTIk	1.027	0.9058	0.2078	0.2345
Ig mu chain C region OS=Homo sapiens GN=IGHM PE=1 SV=3	P01871	yAATSQVLLPSk	1.476	1.214	0.1447	0.1622
Ig mu chain C region OS=Homo sapiens GN=IGHM PE=1 SV=3	P01871	yVTSAPMPEPQAPGR	0.9935	1.126	0.2149	0.1886
Clusterin OS=Homo sapiens GN=CLU PE=1 SV=1	P10909	eILSVDcSTNNPSQAk	0.7672	0.872	1.927	1.5
Clusterin OS=Homo sapiens GN=CLU PE=1 SV=1	P10909	eIQNAVNGVk	1.224	1.172	1.208	1.117
Clusterin OS=Homo sapiens GN=CLU PE=1 SV=1	P10909	eLDESLQVAER	0.8246	0.7787	1.793	1.68
Clusterin OS=Homo sapiens GN=CLU PE=1 SV=1	P10909	fMETVAEk	1.328	1.247	1.113	1.049
Clusterin OS=Homo sapiens GN=CLU PE=1 SV=1	P10909	iDSLLENDR	1.043	1.071	1.417	1.222
Clusterin OS=Homo sapiens GN=CLU PE=1 SV=1	P10909	kTLLSNLEEAk	1.227	1.157	1.205	1.131
Clusterin OS=Homo sapiens GN=CLU PE=1 SV=1	P10909	kTLLSNLEEAkk	1.085		1.363
Clusterin OS=Homo sapiens GN=CLU PE=1 SV=1	P10909	qQTHMLDVMQDHFSR	0.7769	1.008	1.903	1.297
Clusterin OS=Homo sapiens GN=CLU PE=1 SV=1	P10909	rELDESLQVAER	0.9655	0.9989	1.531	1.31
Clusterin OS=Homo sapiens GN=CLU PE=1 SV=1	P10909	sGSGLVGR	0.7515	0.6873	1.967	1.903
Clusterin OS=Homo sapiens GN=CLU PE=1 SV=1	P10909	tLLSNLEEAk	1.262		1.172
Clusterin OS=Homo sapiens GN=CLU PE=1 SV=1	P10909	tLLSNLEEAkk	1.172	1.138	1.261	1.15
Clusterin OS=Homo sapiens GN=CLU PE=1 SV=1	P10909	vTTVASHTSDSDVPSGVTEVVVk	0.9123	0.8475	1.62	1.544
Fibronectin OS=Homo sapiens GN=FN1 PE=1 SV=4	P02751	eSkPLTAQQTTk	0.7388	0.8071	4.748	3.959
Fibronectin OS=Homo sapiens GN=FN1 PE=1 SV=4	P02751	fTNIGPDTMR	1.086	0.9724	3.23	3.286
Fibronectin OS=Homo sapiens GN=FN1 PE=1 SV=4	P02751	hYQINQQWER		1.578		2.025
Fibronectin OS=Homo sapiens GN=FN1 PE=1 SV=4	P02751	iScTIANR		1.597		2.001
Fibronectin OS=Homo sapiens GN=FN1 PE=1 SV=4	P02751	lGVRPSQGGEAPR		1.103		2.898
Fibronectin OS=Homo sapiens GN=FN1 PE=1 SV=4	P02751	qDGHLWcSTTSNYEQDQk	1.186		2.958
Fibronectin OS=Homo sapiens GN=FN1 PE=1 SV=4	P02751	qYNVGPSVSk	0.6643	0.7409	5.281	4.312
Fibronectin OS=Homo sapiens GN=FN1 PE=1 SV=4	P02751	sTTPDITGYR	0.7791	0.7453	4.503	4.287
Fibronectin OS=Homo sapiens GN=FN1 PE=1 SV=4	P02751	sYTITGLQPGTDYk	1.172	0.8487	2.993	3.765
Fibronectin OS=Homo sapiens GN=FN1 PE=1 SV=4	P02751	tFYScTTEGR	0.8229	0.7384	4.263	4.327
Fibronectin OS=Homo sapiens GN=FN1 PE=1 SV=4	P02751	tYHVGEQWQk	1.059		3.314
Fibronectin OS=Homo sapiens GN=FN1 PE=1 SV=4	P02751	vDVIPVNLPGEHGQR	0.9192	0.9809	3.816	3.258
Fibronectin OS=Homo sapiens GN=FN1 PE=1 SV=4	P02751	vPGTSTSATLTGLTR	1.471	2.711	2.385	1.179
Fibronectin OS=Homo sapiens GN=FN1 PE=1 SV=4	P02751	wcGTTQNYDADQk		0.9879		3.234
Fibronectin OS=Homo sapiens GN=FN1 PE=1 SV=4	P02751	wcHDNGVNYk	1.049		3.345
Endothelial protein C receptor OS=Homo sapiens GN=PROCR PE=1 SV=1	Q9UNN8	cFLGcELPPEGSR	1.173	1.147	2.269	2.574
Endothelial protein C receptor OS=Homo sapiens GN=PROCR PE=1 SV=1	Q9UNN8	eFLEDTcVQYVQk	1	0.7972	2.636	3.873
Endothelial protein C receptor OS=Homo sapiens GN=PROCR PE=1 SV=1	Q9UNN8	eFLEDTcVQyVQk		1.484		2.081
Endothelial protein C receptor OS=Homo sapiens GN=PROCR PE=1 SV=1	Q9UNN8	hISAENTk		0.7323		4.216
Proactivator polypeptide OS=Homo sapiens GN=PSAP PE=1 SV=2	P07602	dVVTAAGDMLk	0.5971	0.7377	47.77	17.2
Proactivator polypeptide OS=Homo sapiens GN=PSAP PE=1 SV=2	P07602	eILDAFDk	1.364	1.062	20.91	11.95
Proactivator polypeptide OS=Homo sapiens GN=PSAP PE=1 SV=2	P07602	eMPMQTLVPAk	1.696	1.047	16.81	12.12
Proactivator polypeptide OS=Homo sapiens GN=PSAP PE=1 SV=2	P07602	gcSFLPDPYQk	1.298	0.8874	21.98	14.3
Proactivator polypeptide OS=Homo sapiens GN=PSAP PE=1 SV=2	P07602	lGPGMADIck	0.02588	0.3621	9.337	7.063
Proactivator polypeptide OS=Homo sapiens GN=PSAP PE=1 SV=2	P07602	qEILAALEk	1.023	1.404	27.89	9.035
Proactivator polypeptide OS=Homo sapiens GN=PSAP PE=1 SV=2	P07602	sLPcDIck	0.7584	0.6436	19.63	19.71
Galectin-3-binding protein OS=Homo sapiens GN=LGALS3BP PE=1 SV=1	Q08380	aAFGQGSGPIMLDEVQcTGTEASLADck	1.439	1.33	1.578	1.761
Galectin-3-binding protein OS=Homo sapiens GN=LGALS3BP PE=1 SV=1	Q08380	aSHEEVEGLVEk	0.9936	1.067	2.285	2.195
Galectin-3-binding protein OS=Homo sapiens GN=LGALS3BP PE=1 SV=1	Q08380	aVDTWSWGER	0.7871	0.9317	2.885	2.515
Galectin-3-binding protein OS=Homo sapiens GN=LGALS3BP PE=1 SV=1	Q08380	iDITLSSVk	0.8316	0.9535	2.73	2.457
Galectin-3-binding protein OS=Homo sapiens GN=LGALS3BP PE=1 SV=1	Q08380	kSQLVYQSR	1.209		1.878
Galectin-3-binding protein OS=Homo sapiens GN=LGALS3BP PE=1 SV=1	Q08380	lADGGATNQGR	1.56	1.907	1.455	1.229
Galectin-3-binding protein OS=Homo sapiens GN=LGALS3BP PE=1 SV=1	Q08380	lASAYGAR	0.8644	1.078	2.627	2.173
Galectin-3-binding protein OS=Homo sapiens GN=LGALS3BP PE=1 SV=1	Q08380	rIDITLSSVk	0.7064	0.792	3.214	2.958
Galectin-3-binding protein OS=Homo sapiens GN=LGALS3BP PE=1 SV=1	Q08380	sDLAVPSELALLk	0.9851	1.057	2.305	2.216
Galectin-3-binding protein OS=Homo sapiens GN=LGALS3BP PE=1 SV=1	Q08380	sQLVYQSR		0.9675		2.422
Galectin-3-binding protein OS=Homo sapiens GN=LGALS3BP PE=1 SV=1	Q08380	sTHTLDLSR	0.6674	0.652	3.402	3.593
Galectin-3-binding protein OS=Homo sapiens GN=LGALS3BP PE=1 SV=1	Q08380	sTSSFPcPAGHFNGFR	1.153	1.032	1.969	2.271
Galectin-3-binding protein OS=Homo sapiens GN=LGALS3BP PE=1 SV=1	Q08380	ySSDYFQAPSDYR	0.9317	0.862	2.437	2.718
Alpha-2-HS-glycoprotein OS=Homo sapiens GN=AHSG PE=1 SV=1	P02765	cDSSPDSAEDVR	0.6871		0.6982
Alpha-2-HS-glycoprotein OS=Homo sapiens GN=AHSG PE=1 SV=1	P02765	eHAVEGDcDFQLLk	0.7926	0.7823	0.6052	0.6139
Alpha-2-HS-glycoprotein OS=Homo sapiens GN=AHSG PE=1 SV=1	P02765	hTFMGVVSLGSPSGEVSHPR		1.897		0.2532
Alpha-2-HS-glycoprotein OS=Homo sapiens GN=AHSG PE=1 SV=1	P02765	hTLNQIDEVk	1.607	1.557	0.2985	0.3084
Alpha-2-HS-glycoprotein OS=Homo sapiens GN=AHSG PE=1 SV=1	P02765	qLkEHAVEGDcDFQLLk	0.4398		1.091
Plasminogen OS=Homo sapiens GN=PLG PE=1 SV=2	P00747	aPWcHTTNSQVR		0.6493		0.4715
Plasminogen OS=Homo sapiens GN=PLG PE=1 SV=2	P00747	aTTVTGTPcQDWAAQEPHR	0.6502	0.6151	0.4888	0.4977
Plasminogen OS=Homo sapiens GN=PLG PE=1 SV=2	P00747	cTTPPPSSGPTYQcLk	1.023	1.261	0.3106	0.2427
Plasminogen OS=Homo sapiens GN=PLG PE=1 SV=2	P00747	eAQLPVIENk	2.017	1.547	0.1575	0.1979
Plasminogen OS=Homo sapiens GN=PLG PE=1 SV=2	P00747	fSPATHPSEGLEENYcR	0.6394	0.7933	0.4971	0.3858
Plasminogen OS=Homo sapiens GN=PLG PE=1 SV=2	P00747	fSPATHPSEGLEENycR		0.9937		0.308
Plasminogen OS=Homo sapiens GN=PLG PE=1 SV=2	P00747	gTSSTTTTGk		0.9039		0.3386
Plasminogen OS=Homo sapiens GN=PLG PE=1 SV=2	P00747	hSIFTPETNPR	0.7378	0.7748	0.4307	0.3951
Plasminogen OS=Homo sapiens GN=PLG PE=1 SV=2	P00747	kQLGAGSIEEcAAk		1.185		0.2583
Plasminogen OS=Homo sapiens GN=PLG PE=1 SV=2	P00747	kVYLSEck	1.189	1.066	0.2674	0.2872
Plasminogen OS=Homo sapiens GN=PLG PE=1 SV=2	P00747	lSSPAVITDk	2.119	2.68	0.15	0.1142
Plasminogen OS=Homo sapiens GN=PLG PE=1 SV=2	P00747	nLDENYcR	1.004	0.843	0.3167	0.3631
Plasminogen OS=Homo sapiens GN=PLG PE=1 SV=2	P00747	nPDADkGPWcFTTDPSVR		0.8527		0.359
Plasminogen OS=Homo sapiens GN=PLG PE=1 SV=2	P00747	nPDGDVGGPWcYTTNPR	0.4727	0.6274	0.6723	0.4879
Plasminogen OS=Homo sapiens GN=PLG PE=1 SV=2	P00747	nPDNDPQGPWcYTTDPEkR	0.8385	1.01	0.379	0.3032
Plasminogen OS=Homo sapiens GN=PLG PE=1 SV=2	P00747	qLGAGSIEEcAAk	1.059	0.8063	0.3001	0.3796
Plasminogen OS=Homo sapiens GN=PLG PE=1 SV=2	P00747	rATTVTGTPcQDWAAQEPHR	0.6924		0.459
Plasminogen OS=Homo sapiens GN=PLG PE=1 SV=2	P00747	tPENFPck	0.9549	0.8467	0.3328	0.3615
Plasminogen OS=Homo sapiens GN=PLG PE=1 SV=2	P00747	vILGAHQEVNLEPHVQEIEVSR	1.741	1.797	0.1825	0.1704
Vitamin D-binding protein OS=Homo sapiens GN=GC PE=1 SV=1	P02774	ccESASEDcMAk	0.7454		0.6293
Vitamin D-binding protein OS=Homo sapiens GN=GC PE=1 SV=1	P02774	eLSSFIDk	0.9999	1.012	0.4692	0.4992
Vitamin D-binding protein OS=Homo sapiens GN=GC PE=1 SV=1	P02774	eVVSLTEAccAEGADPDcYDTR	0.8769		0.5349
Vitamin D-binding protein OS=Homo sapiens GN=GC PE=1 SV=1	P02774	fEDccQEk	0.9534		0.492
Vitamin D-binding protein OS=Homo sapiens GN=GC PE=1 SV=1	P02774	gQELcADYSENTFTEYk		0.7564		0.6682
Vitamin D-binding protein OS=Homo sapiens GN=GC PE=1 SV=1	P02774	hLSLLTTLSNR	1.308	1.152	0.3587	0.4386
Vitamin D-binding protein OS=Homo sapiens GN=GC PE=1 SV=1	P02774	lcDNLSTk	0.8004	0.8378	0.5861	0.6033
Vitamin D-binding protein OS=Homo sapiens GN=GC PE=1 SV=1	P02774	scESNSPFPVHPGTAEccTk	1.205	1.506	0.3892	0.3356
Vitamin D-binding protein OS=Homo sapiens GN=GC PE=1 SV=1	P02774	sLGEccDVEDSTTcFNAk	0.911	0.7384	0.515	0.6844
Vitamin D-binding protein OS=Homo sapiens GN=GC PE=1 SV=1	P02774	tHLPEVFLSk	1.124	1.09	0.4174	0.4635
Vitamin D-binding protein OS=Homo sapiens GN=GC PE=1 SV=1	P02774	vcSQYAAYGEk	1.015	1.089	0.462	0.4641
Complement decay-accelerating factor OS=Homo sapiens GN=CD55 PE=1 SV=4	P08174	gSQWSDIEEFcNR		2.203		3.415
Complement decay-accelerating factor OS=Homo sapiens GN=CD55 PE=1 SV=4	P08174	kScPNPGEIR	0.8125	0.6818	8.571	11.03
Complement decay-accelerating factor OS=Homo sapiens GN=CD55 PE=1 SV=4	P08174	lTcLQNLk		1.164		6.463
Complement decay-accelerating factor OS=Homo sapiens GN=CD55 PE=1 SV=4	P08174	qSVTYAcNk	0.6933	0.81	10.04	9.289
Complement decay-accelerating factor OS=Homo sapiens GN=CD55 PE=1 SV=4	P08174	scPNPGEIR	0.8577	1.09	8.118	6.902
Complement decay-accelerating factor OS=Homo sapiens GN=CD55 PE=1 SV=4	P08174	tSFPEDTVITYk	0.91	0.8759	7.652	7.617
Complement decay-accelerating factor OS=Homo sapiens GN=CD55 PE=1 SV=4	P08174	wSTAVEFck	1.407	1.255	4.948	5.993
Vitronectin OS=Homo sapiens GN=VTN PE=1 SV=1	P04004	aVRPGYPk	1.255		0.6493
Vitronectin OS=Homo sapiens GN=VTN PE=1 SV=1	P04004	cTEGFNVDk	0.6661		1.223
Vitronectin OS=Homo sapiens GN=VTN PE=1 SV=1	P04004	cTEGFNVDkk	0.7182	0.6781	1.135	1.319
Vitronectin OS=Homo sapiens GN=VTN PE=1 SV=1	P04004	dWHGVPGQVDAAMAGR	1.421	1.429	0.5734	0.6258
Vitronectin OS=Homo sapiens GN=VTN PE=1 SV=1	P04004	fEDGVLDPDYPR	1.052	1.162	0.775	0.7693
Vitronectin OS=Homo sapiens GN=VTN PE=1 SV=1	P04004	gQYcYELDEk	0.7827	0.8491	1.041	1.053
Vitronectin OS=Homo sapiens GN=VTN PE=1 SV=1	P04004	rVDTVDPPYPR	1.214	1.201	0.6711	0.7445
Vitronectin OS=Homo sapiens GN=VTN PE=1 SV=1	P04004	vDTVDPPYPR	1.074	1.116	0.7586	0.8012
Plasma protease C1 inhibitor OS=Homo sapiens GN=SERPING1 PE=1 SV=2	P05155	dFTcVHQALk	1.11	1.101	1.376	1.475
Plasma protease C1 inhibitor OS=Homo sapiens GN=SERPING1 PE=1 SV=2	P05155	lEDMEQALSPSVFk	1.365	1.331	1.118	1.22
Plasma protease C1 inhibitor OS=Homo sapiens GN=SERPING1 PE=1 SV=2	P05155	lLDSLPSDTR	1.148	1.14	1.33	1.425
Plasma protease C1 inhibitor OS=Homo sapiens GN=SERPING1 PE=1 SV=2	P05155	lYHAFSAMk	0.846	0.8156	1.805	1.991
Plasma protease C1 inhibitor OS=Homo sapiens GN=SERPING1 PE=1 SV=2	P05155	tLYSSSPR	1.561		0.978
Plasma protease C1 inhibitor OS=Homo sapiens GN=SERPING1 PE=1 SV=2	P05155	vATTVISk	0.327	0.4201	3.486	3.865
Aminopeptidase N OS=Homo sapiens GN=ANPEP PE=1 SV=4	P15144	aLEQALEk	0.9149	1.062	2.234	2.142
Aminopeptidase N OS=Homo sapiens GN=ANPEP PE=1 SV=4	P15144	dHSAIPVINR	0.9455	0.9843	2.162	2.312
Aminopeptidase N OS=Homo sapiens GN=ANPEP PE=1 SV=4	P15144	dNEETGFGSGTR	1.023	1.013	1.998	2.247
Aminopeptidase N OS=Homo sapiens GN=ANPEP PE=1 SV=4	P15144	eATDVIIIHSk	1.141	0.8106	1.792	2.807
Aminopeptidase N OS=Homo sapiens GN=ANPEP PE=1 SV=4	P15144	kIQTQLQR	0.8986	0.9611	2.274	2.367
Aminopeptidase N OS=Homo sapiens GN=ANPEP PE=1 SV=4	P15144	kVVATTQMQAADAR	1.365	1.235	1.497	1.842
Aminopeptidase N OS=Homo sapiens GN=ANPEP PE=1 SV=4	P15144	qASNGVLIR		1.171		1.943
Aminopeptidase N OS=Homo sapiens GN=ANPEP PE=1 SV=4	P15144	qWMENPNNNPIHPNLR	1.191	1.132	1.716	2.01
Aminopeptidase N OS=Homo sapiens GN=ANPEP PE=1 SV=4	P15144	sEVYGPMk	0.8196	0.8408	2.494	2.706
Aminopeptidase N OS=Homo sapiens GN=ANPEP PE=1 SV=4	P15144	sEYMEGNVR	0.9146	1.034	2.235	2.2
Aminopeptidase N OS=Homo sapiens GN=ANPEP PE=1 SV=4	P15144	sFPcFDEPAMk	1.034	1.122	1.976	2.028
Aminopeptidase N OS=Homo sapiens GN=ANPEP PE=1 SV=4	P15144	vNYDEENWR	0.6622	1.036	3.086	2.196
Aminopeptidase N OS=Homo sapiens GN=ANPEP PE=1 SV=4	P15144	vVATTQMQAADAR	1.609	1.3	1.27	1.75
Leucine-rich alpha-2-glycoprotein OS=Homo sapiens GN=LRG1 PE=1 SV=2	P02750	aLGHLDLSGNR	0.7642	0.7674	0.513	0.487
Leucine-rich alpha-2-glycoprotein OS=Homo sapiens GN=LRG1 PE=1 SV=2	P02750	gQTLLAVAk	1.501	2.047	0.2612	0.1826
Leucine-rich alpha-2-glycoprotein OS=Homo sapiens GN=LRG1 PE=1 SV=2	P02750	tLDLGENQLETLPPDLLR	0.7725	0.8553	0.466	0.4369
Leucine-rich alpha-2-glycoprotein OS=Homo sapiens GN=LRG1 PE=1 SV=2	P02750	vAAGAFQGLR	1.032	1.039	0.38	0.3596
Leucine-rich alpha-2-glycoprotein OS=Homo sapiens GN=LRG1 PE=1 SV=2	P02750	yLFLNGNk	0.967	0.7725	0.4054	0.4838
Inter-alpha-trypsin inhibitor heavy chain H4 OS=Homo sapiens GN=ITIH4 PE=1 SV=4	Q14624	aEAQAQYSAAVAk	1.108	1.206	0.3439	0.225
Inter-alpha-trypsin inhibitor heavy chain H4 OS=Homo sapiens GN=ITIH4 PE=1 SV=4	Q14624	aEAQAQySAAVAk	1.181		0.3226
Inter-alpha-trypsin inhibitor heavy chain H4 OS=Homo sapiens GN=ITIH4 PE=1 SV=4	Q14624	ekAEAQAQYSAAVAk	1.657	1.19	0.23	0.228
Inter-alpha-trypsin inhibitor heavy chain H4 OS=Homo sapiens GN=ITIH4 PE=1 SV=4	Q14624	eTLFSVMPGLk	0.5293	0.4758	0.7201	0.5704
Inter-alpha-trypsin inhibitor heavy chain H4 OS=Homo sapiens GN=ITIH4 PE=1 SV=4	Q14624	gPDVLTATVSGk	1.897	2.544	0.2009	0.1067
Inter-alpha-trypsin inhibitor heavy chain H4 OS=Homo sapiens GN=ITIH4 PE=1 SV=4	Q14624	gSEMVVAGk		1.485		0.1828
Inter-alpha-trypsin inhibitor heavy chain H4 OS=Homo sapiens GN=ITIH4 PE=1 SV=4	Q14624	iLDDLSPR	1.215	0.9939	0.3136	0.2731
Inter-alpha-trypsin inhibitor heavy chain H4 OS=Homo sapiens GN=ITIH4 PE=1 SV=4	Q14624	lALDNGGLAR	0.8116	0.8535	0.4696	0.318
Inter-alpha-trypsin inhibitor heavy chain H4 OS=Homo sapiens GN=ITIH4 PE=1 SV=4	Q14624	nPLVWVHASPEHVVVTR	0.5142	0.4366	0.7411	0.6217
Inter-alpha-trypsin inhibitor heavy chain H4 OS=Homo sapiens GN=ITIH4 PE=1 SV=4	Q14624	nVVFVIDk	1.447	1.313	0.2633	0.2067
Inter-alpha-trypsin inhibitor heavy chain H4 OS=Homo sapiens GN=ITIH4 PE=1 SV=4	Q14624	qLGLPGPPDVPDHAAYHPFR		1.028		0.2641
Inter-alpha-trypsin inhibitor heavy chain H4 OS=Homo sapiens GN=ITIH4 PE=1 SV=4	Q14624	vQGNDHSATR	0.6625	0.5808	0.5753	0.4673
Ribonuclease pancreatic OS=Homo sapiens GN=RNASE1 PE=1 SV=4	P07998	nGQGNcYk		0.9914		4.322
Ribonuclease pancreatic OS=Homo sapiens GN=RNASE1 PE=1 SV=4	P07998	qHMDSDSSPSSSSTYcNQMMR	0.7016	0.8729	5.114	4.908
Ribonuclease pancreatic OS=Homo sapiens GN=RNASE1 PE=1 SV=4	P07998	qHMDSDSSPSSSSTycNQMMR	1.187	0.9798	3.023	4.373
Ribonuclease pancreatic OS=Homo sapiens GN=RNASE1 PE=1 SV=4	P07998	sNSSMHITDcR	1.161	1.178	3.091	3.637
Lactotransferrin OS=Homo sapiens GN=LTF PE=1 SV=6	P02788	cLAENAGDVAFVk	1.293	1.158	1.102	1.176
Lactotransferrin OS=Homo sapiens GN=LTF PE=1 SV=6	P02788	dGAGDVAFIR	1.152	0.9113	1.237	1.495
Lactotransferrin OS=Homo sapiens GN=LTF PE=1 SV=6	P02788	dVTVLQNTDGNNNEAWAk	0.9239	1.03	1.542	1.323
Lactotransferrin OS=Homo sapiens GN=LTF PE=1 SV=6	P02788	fcLFQSETk	1.689		0.8437
Lactotransferrin OS=Homo sapiens GN=LTF PE=1 SV=6	P02788	fDEYFSQScAPGSDPR	0.9991	1.162	1.426	1.172
Lactotransferrin OS=Homo sapiens GN=LTF PE=1 SV=6	P02788	fFSAScVPGADk	1.145	1.106	1.244	1.232
Lactotransferrin OS=Homo sapiens GN=LTF PE=1 SV=6	P02788	fQLFGSPSGQk	1.471	1.311	0.9686	1.039
Lactotransferrin OS=Homo sapiens GN=LTF PE=1 SV=6	P02788	gEADAMSLDGGYVYTAGk	0.7989	1.056	1.784	1.29
Lactotransferrin OS=Homo sapiens GN=LTF PE=1 SV=6	P02788	gPPVScIk	0.6547	0.6517	2.176	2.09
Lactotransferrin OS=Homo sapiens GN=LTF PE=1 SV=6	P02788	gQFPNLcR	0.775	0.8648	1.839	1.575
Lactotransferrin OS=Homo sapiens GN=LTF PE=1 SV=6	P02788	kGGSFQLNELQGLk	1.004		1.42
Lactotransferrin OS=Homo sapiens GN=LTF PE=1 SV=6	P02788	lRPVAAEVYGTER	1.01	0.9791	1.411	1.391
Lactotransferrin OS=Homo sapiens GN=LTF PE=1 SV=6	P02788	qVLLHQQAk		1.691		0.8056
Lactotransferrin OS=Homo sapiens GN=LTF PE=1 SV=6	P02788	rSDTSLTWNSVk		1.014		1.343
Lactotransferrin OS=Homo sapiens GN=LTF PE=1 SV=6	P02788	sDTSLTWNSVk	0.7446	0.8169	1.914	1.667
Lactotransferrin OS=Homo sapiens GN=LTF PE=1 SV=6	P02788	sNLcALcIGDEQGENk	0.7428	0.9173	1.918	1.485
Lactotransferrin OS=Homo sapiens GN=LTF PE=1 SV=6	P02788	sVQWcAVSQPEATk	0.6692	0.7062	2.129	1.929
Lactotransferrin OS=Homo sapiens GN=LTF PE=1 SV=6	P02788	vPSHAVVAR		1.666		0.8178
Thyroxine-binding globulin OS=Homo sapiens GN=SERPINA7 PE=1 SV=2	P05543	aQWANPFDPSk	0.7434	0.8654	0.9402	0.8286
Thyroxine-binding globulin OS=Homo sapiens GN=SERPINA7 PE=1 SV=2	P05543	aVLHIGEk	2.126	1.669	0.3287	0.4295
Thyroxine-binding globulin OS=Homo sapiens GN=SERPINA7 PE=1 SV=2	P05543	eGQMESVEAAMSSk	0.749	0.7432	0.9332	0.9649
Thyroxine-binding globulin OS=Homo sapiens GN=SERPINA7 PE=1 SV=2	P05543	fTVETPDk	0.7991	0.723	0.8747	0.9919
Thyroxine-binding globulin OS=Homo sapiens GN=SERPINA7 PE=1 SV=2	P05543	mGIQHAYSENADFSGLTEDNGLk		1.902		0.3769
Thyroxine-binding globulin OS=Homo sapiens GN=SERPINA7 PE=1 SV=2	P05543	nALALFVLPk	1.068	0.9151	0.6545	0.7836
Thyroxine-binding globulin OS=Homo sapiens GN=SERPINA7 PE=1 SV=2	P05543	qEINSHVEMQTk	1.142	1.207	0.6121	0.594
Thyroxine-binding globulin OS=Homo sapiens GN=SERPINA7 PE=1 SV=2	P05543	tEDSSSFLIDk	1.031	0.9814	0.6779	0.7307
Fibrillin-1 OS=Homo sapiens GN=FBN1 PE=1 SV=3	P35555	aGYQSTLTR	0.02466	0.02739	4.729	3.351
Fibrillin-1 OS=Homo sapiens GN=FBN1 PE=1 SV=3	P35555	cEcPVGFFYNDk	1.224	0.82	6.72	5.97
Fibrillin-1 OS=Homo sapiens GN=FBN1 PE=1 SV=3	P35555	cIcPPGYSLQNEk	0.02515	0.3477	5.058	14.08
Fibrillin-1 OS=Homo sapiens GN=FBN1 PE=1 SV=3	P35555	cLcPEGFSLSSSGR	0.6922	Value Missing	11.88	2.213
Fibrillin-1 OS=Homo sapiens GN=FBN1 PE=1 SV=3	P35555	cQcPSGMTLDATGR	1.504	1.365	5.466	3.585
Fibrillin-1 OS=Homo sapiens GN=FBN1 PE=1 SV=3	P35555	cSNQLPQSITk	1.066	1.958	7.714	2.5
Fibrillin-1 OS=Homo sapiens GN=FBN1 PE=1 SV=3	P35555	fTSTGQcNDR	0.9431		8.72
Fibrillin-1 OS=Homo sapiens GN=FBN1 PE=1 SV=3	P35555	gFIYkPDLk	0.6522	0.4146	12.61	11.81
Fibrillin-1 OS=Homo sapiens GN=FBN1 PE=1 SV=3	P35555	gTcWQTVIDGR		1.536		3.187
Fibrillin-1 OS=Homo sapiens GN=FBN1 PE=1 SV=3	P35555	iSPDLcGR	1.755	0.858	4.687	5.705
Fibrillin-1 OS=Homo sapiens GN=FBN1 PE=1 SV=3	P35555	ncEDMDEcSIR	1.254	1.471	6.558	3.328
Fibrillin-1 OS=Homo sapiens GN=FBN1 PE=1 SV=3	P35555	nGLcVNTR		0.7259		6.743
Fibrillin-1 OS=Homo sapiens GN=FBN1 PE=1 SV=3	P35555	nTPEYEELcPR	1.671		4.922
Fibrillin-1 OS=Homo sapiens GN=FBN1 PE=1 SV=3	P35555	sTcYGGYk	0.5858	0.8981	14.04	5.451
Fibrillin-1 OS=Homo sapiens GN=FBN1 PE=1 SV=3	P35555	tcVDINEcLLEPR		0.3749		13.06
Fibrillin-1 OS=Homo sapiens GN=FBN1 PE=1 SV=3	P35555	tIcIETIk	0.5921	1.433	13.89	3.416
Fibrillin-1 OS=Homo sapiens GN=FBN1 PE=1 SV=3	P35555	vcVDTHMR		1.708		2.865
Fibrillin-1 OS=Homo sapiens GN=FBN1 PE=1 SV=3	P35555	yEDEEcTLPIAGR	0.8524	1.523	9.648	3.214
Fibrillin-1 OS=Homo sapiens GN=FBN1 PE=1 SV=3	P35555	yQcAcNPGYHSTPDR	1.2		6.854
EGF-containing fibulin-like extracellular matrix protein 1 OS=Homo sapiens GN=EFEMP1 PE=1 SV=2	Q12805	aDQVcINLR	0.7926	0.9342	3.483	2.844
EGF-containing fibulin-like extracellular matrix protein 1 OS=Homo sapiens GN=EFEMP1 PE=1 SV=2	Q12805	cVcPVSNAMcR	0.7899	0.9407	3.495	2.825
EGF-containing fibulin-like extracellular matrix protein 1 OS=Homo sapiens GN=EFEMP1 PE=1 SV=2	Q12805	cVNHYGGYLcLPk	0.6747		4.092
EGF-containing fibulin-like extracellular matrix protein 1 OS=Homo sapiens GN=EFEMP1 PE=1 SV=2	Q12805	dIDEcDIVPDAck	0.7343	0.7157	3.76	3.713
EGF-containing fibulin-like extracellular matrix protein 1 OS=Homo sapiens GN=EFEMP1 PE=1 SV=2	Q12805	eDEMcWNYHGGFR	1.323	1.199	2.087	2.216
EGF-containing fibulin-like extracellular matrix protein 1 OS=Homo sapiens GN=EFEMP1 PE=1 SV=2	Q12805	eLPQSIVYk	1.006	0.9092	2.745	2.923
EGF-containing fibulin-like extracellular matrix protein 1 OS=Homo sapiens GN=EFEMP1 PE=1 SV=2	Q12805	fScMcPQGYQVVR	0.7923	1.185	3.485	2.243
EGF-containing fibulin-like extracellular matrix protein 1 OS=Homo sapiens GN=EFEMP1 PE=1 SV=2	Q12805	gEQcVDIDEcTIPPYcHQR	1.803		1.531
EGF-containing fibulin-like extracellular matrix protein 1 OS=Homo sapiens GN=EFEMP1 PE=1 SV=2	Q12805	gSFAcQcPPGYQk	0.884	0.9189	3.123	2.892
EGF-containing fibulin-like extracellular matrix protein 1 OS=Homo sapiens GN=EFEMP1 PE=1 SV=2	Q12805	iQcAAGYEQSEHNVcQDIDEcTAGTHNcR	0.8547	1.048	3.23	2.536
EGF-containing fibulin-like extracellular matrix protein 1 OS=Homo sapiens GN=EFEMP1 PE=1 SV=2	Q12805	lNcEDIDEcR	0.8405	0.8325	3.285	3.192
EGF-containing fibulin-like extracellular matrix protein 1 OS=Homo sapiens GN=EFEMP1 PE=1 SV=2	Q12805	nPcQDPYILTPENR	1.354	0.7762	2.039	2.061
EGF-containing fibulin-like extracellular matrix protein 1 OS=Homo sapiens GN=EFEMP1 PE=1 SV=2	Q12805	qTSPVSAMLVLVk	2.077	1.868	1.329	1.422
EGF-containing fibulin-like extracellular matrix protein 1 OS=Homo sapiens GN=EFEMP1 PE=1 SV=2	Q12805	sGNENGEFYLR		1.082		2.456
Insulin-like growth factor-binding protein 7 OS=Homo sapiens GN=IGFBP7 PE=1 SV=1	Q16270	aGAAAGGPGVSGVcVck	0.9704	0.697	6.468	4.752
Insulin-like growth factor-binding protein 7 OS=Homo sapiens GN=IGFBP7 PE=1 SV=1	Q16270	dAcGccPMcAR		0.676		4.9
Insulin-like growth factor-binding protein 7 OS=Homo sapiens GN=IGFBP7 PE=1 SV=1	Q16270	dNLAIQTR	1.702	1.209	3.688	2.74
Insulin-like growth factor-binding protein 7 OS=Homo sapiens GN=IGFBP7 PE=1 SV=1	Q16270	eDAGEYEcHASNSQGQASASAk	2.024	1.1	3.102	3.01
Insulin-like growth factor-binding protein 7 OS=Homo sapiens GN=IGFBP7 PE=1 SV=1	Q16270	gEGEPcGGGGAGR	Value Missing	0.688	2.505	4.814
Insulin-like growth factor-binding protein 7 OS=Homo sapiens GN=IGFBP7 PE=1 SV=1	Q16270	gTcEQGPSIVTPPk	0.8899	0.7093	6.519	4.137
Insulin-like growth factor-binding protein 7 OS=Homo sapiens GN=IGFBP7 PE=1 SV=1	Q16270	gYcAPGMEcVk	0.979	0.7972	6.411	4.155
Insulin-like growth factor-binding protein 7 OS=Homo sapiens GN=IGFBP7 PE=1 SV=1	Q16270	gYcAPGMEcVkSR	0.8239		7.618
Insulin-like growth factor-binding protein 7 OS=Homo sapiens GN=IGFBP7 PE=1 SV=1	Q16270	iTVVDALHEIPVk		1.542		2.148
Insulin-like growth factor-binding protein 7 OS=Homo sapiens GN=IGFBP7 PE=1 SV=1	Q16270	sRYPVcGSDGTTYPSGcQLR	2.096		2.995
Insulin-like growth factor-binding protein 7 OS=Homo sapiens GN=IGFBP7 PE=1 SV=1	Q16270	tELLPGDR	2.041	1.43	3.075	2.317
Insulin-like growth factor-binding protein 7 OS=Homo sapiens GN=IGFBP7 PE=1 SV=1	Q16270	tELLPGDRDNLAIQTR	1.613	1.054	3.89	3.143
Insulin-like growth factor-binding protein 7 OS=Homo sapiens GN=IGFBP7 PE=1 SV=1	Q16270	yPVcGSDGTTYPSGcQLR	0.7939	0.736	7.906	4.5
Tenascin-X OS=Homo sapiens GN=TNXB PE=1 SV=3	P22105	aGQcVcVEGFR	Value Missing	0.4884	1.964	7.238
Tenascin-X OS=Homo sapiens GN=TNXB PE=1 SV=3	P22105	aVSYPASVR	1.481	1.329	2.604	2.66
Tenascin-X OS=Homo sapiens GN=TNXB PE=1 SV=3	P22105	dGQLQMVR	1.236	1.23	3.12	2.874
Tenascin-X OS=Homo sapiens GN=TNXB PE=1 SV=3	P22105	dLQFSEIR	1.422	1.589	2.712	2.225
Tenascin-X OS=Homo sapiens GN=TNXB PE=1 SV=3	P22105	eVTVYNLEPER	1.497	1.138	2.576	3.106
Tenascin-X OS=Homo sapiens GN=TNXB PE=1 SV=3	P22105	iGGDRNDITLSGLESDHR		0.506		6.987
Tenascin-X OS=Homo sapiens GN=TNXB PE=1 SV=3	P22105	mDGQTDFWR		1.211		2.919
Tenascin-X OS=Homo sapiens GN=TNXB PE=1 SV=3	P22105	mNLYGFHGGQR	0.6952	0.816	5.548	4.333
Tenascin-X OS=Homo sapiens GN=TNXB PE=1 SV=3	P22105	mNMYGLHDGQR		1.331		2.657
Tenascin-X OS=Homo sapiens GN=TNXB PE=1 SV=3	P22105	tLSPVLESPR	1.435	1.307	2.688	2.705
Tenascin-X OS=Homo sapiens GN=TNXB PE=1 SV=3	P22105	vGPESVVAk	0.8927	0.7776	4.321	4.547
Tenascin-X OS=Homo sapiens GN=TNXB PE=1 SV=3	P22105	vPGHEDGVTISGLEPDHk	0.749	0.7733	5.15	4.572
Tenascin-X OS=Homo sapiens GN=TNXB PE=1 SV=3	P22105	vPGHEEGVTISGLEPDHk	0.7716	0.9767	4.999	3.62
Tenascin-X OS=Homo sapiens GN=TNXB PE=1 SV=3	P22105	vSYQLADGGEPQSVQVDGQAR	1.46		2.642
Tenascin-X OS=Homo sapiens GN=TNXB PE=1 SV=3	P22105	vTISGLEPDNk	0.5627	0.5817	6.854	6.078
Tenascin-X OS=Homo sapiens GN=TNXB PE=1 SV=3	P22105	yEVTVVSVR	1.36	1.153	2.836	3.066
Afamin OS=Homo sapiens GN=AFM PE=1 SV=1	P43652	aESPEVcFNEESPk		0.7215		0.4057
Afamin OS=Homo sapiens GN=AFM PE=1 SV=1	P43652	aIPVTQYLk	1.391	1.605	0.1578	0.1824
Afamin OS=Homo sapiens GN=AFM PE=1 SV=1	P43652	dADPDTFFAk	0.4702	0.5226	0.4669	0.5601
Afamin OS=Homo sapiens GN=AFM PE=1 SV=1	P43652	fTDSENVcQER	0.8842	0.8984	0.2483	0.3258
Afamin OS=Homo sapiens GN=AFM PE=1 SV=1	P43652	gQcIINSNk	0.9169		0.2394
Afamin OS=Homo sapiens GN=AFM PE=1 SV=1	P43652	gQcIINSNkDDRPk		1.134		0.2581
Afamin OS=Homo sapiens GN=AFM PE=1 SV=1	P43652	iAPQLSTEELVSLGEk		1.007		0.2907
Afamin OS=Homo sapiens GN=AFM PE=1 SV=1	P43652	icAMEGLPQk	1.108	1.028	0.1982	0.2066
Afamin OS=Homo sapiens GN=AFM PE=1 SV=1	P43652	lPNNVLQEk	1.59		0.138
Afamin OS=Homo sapiens GN=AFM PE=1 SV=1	P43652	rPcFESLk		1.62		0.1807
Afamin OS=Homo sapiens GN=AFM PE=1 SV=1	P43652	sDVGFLPPFPTLDPEEk	0.6509		0.3373
Afamin OS=Homo sapiens GN=AFM PE=1 SV=1	P43652	tINPAVDHcck	1.076	1.256	0.2041	0.233
Complement factor B OS=Homo sapiens GN=CFB PE=1 SV=2	P00751	cLVNLIEk	1.171	1.143	0.2351	0.2371
Complement factor B OS=Homo sapiens GN=CFB PE=1 SV=2	P00751	dAQYAPGYDk	1.209	1.036	0.2279	0.2615
Complement factor B OS=Homo sapiens GN=CFB PE=1 SV=2	P00751	dISEVVTPR	1.231	0.8377	0.2238	0.3233
Complement factor B OS=Homo sapiens GN=CFB PE=1 SV=2	P00751	eELLPAQDIk	0.9171	0.831	0.3003	0.3259
Complement factor B OS=Homo sapiens GN=CFB PE=1 SV=2	P00751	fLcTGGVSPYADPNTcR	0.7374	1.037	0.3735	0.2612
Complement factor B OS=Homo sapiens GN=CFB PE=1 SV=2	P00751	gDSGGPLIVHk	0.801	0.8904	0.3439	0.3042
Complement factor B OS=Homo sapiens GN=CFB PE=1 SV=2	P00751	iSVIRPSk		0.7399		0.3661
Complement factor B OS=Homo sapiens GN=CFB PE=1 SV=2	P00751	lEDSVTYHcSR	0.8649	0.9527	0.3185	0.2843
Complement factor B OS=Homo sapiens GN=CFB PE=1 SV=2	P00751	lEDSVTyHcSR		1.219		0.2222
Complement factor B OS=Homo sapiens GN=CFB PE=1 SV=2	P00751	qLNEINYEDHk		1.148		0.2359
Complement factor B OS=Homo sapiens GN=CFB PE=1 SV=2	P00751	sTGSWSTLk	0.7745	1.005	0.3557	0.2696
Complement factor B OS=Homo sapiens GN=CFB PE=1 SV=2	P00751	vkDISEVVTPR	1.615	1.787	0.1706	0.1515
Complement factor B OS=Homo sapiens GN=CFB PE=1 SV=2	P00751	vSEADSSNADWVTk	0.8029	0.712	0.3431	0.3804
Complement factor B OS=Homo sapiens GN=CFB PE=1 SV=2	P00751	yGLVTYATYPk	1.388		0.1985
Hemoglobin subunit beta OS=Homo sapiens GN=HBB PE=1 SV=2	P68871	eFTPPVQAAYQk	0.9283	0.9293	0.05938	0.0887
Hemoglobin subunit beta OS=Homo sapiens GN=HBB PE=1 SV=2	P68871	gTFATLSELHcDk	0.8172	1.031	0.06746	0.08728
Hemoglobin subunit beta OS=Homo sapiens GN=HBB PE=1 SV=2	P68871	sAVTALWGk	1.493	1.172	0.0324	0.0525
Hemoglobin subunit beta OS=Homo sapiens GN=HBB PE=1 SV=2	P68871	vNVDEVGGEALGR	0.8206	0.991	0.06717	0.09081
Ig alpha-1 chain C region OS=Homo sapiens GN=IGHA1 PE=1 SV=2	P01876	dASGVTFTWTPSSGk	0.9032	0.9649	0.3844	0.3507
Ig alpha-1 chain C region OS=Homo sapiens GN=IGHA1 PE=1 SV=2	P01876	tFTcTAAYPESk	1.075	1.103	0.323	0.3069
Ig alpha-1 chain C region OS=Homo sapiens GN=IGHA1 PE=1 SV=2	P01876	tPLTATLSk	1.002	1.003	0.3466	0.3374
Fibrinogen alpha chain OS=Homo sapiens GN=FGA PE=1 SV=2	P02671	aLTDMPQMR	1.982	0.69	0.2051	No Values
Fibrinogen alpha chain OS=Homo sapiens GN=FGA PE=1 SV=2	P02671	dcDDVLQTHPSGTQSGIFNIk	0.561	0.3903	0.7246	1.22
Fibrinogen alpha chain OS=Homo sapiens GN=FGA PE=1 SV=2	P02671	gSESGIFTNTk	1.434		0.2836
Fibrinogen alpha chain OS=Homo sapiens GN=FGA PE=1 SV=2	P02671	nPSSAGSWNSGSSGPGSTGNR	0.9743	0.8571	0.4173	0.5554
Fibrinogen alpha chain OS=Homo sapiens GN=FGA PE=1 SV=2	P02671	nSLFEYQk	0.9225	1.186	0.4407	0.4014
Fibrinogen alpha chain OS=Homo sapiens GN=FGA PE=1 SV=2	P02671	qLEQVIAk	1.114	1.109	0.3648	0.4294
Fibrinogen alpha chain OS=Homo sapiens GN=FGA PE=1 SV=2	P02671	tVIGPDGHk	0.9717		0.4184
Fibrinogen alpha chain OS=Homo sapiens GN=FGA PE=1 SV=2	P02671	vQHIQLLQk	1.118	1.371	0.3637	0.3472
Fibrinogen alpha chain OS=Homo sapiens GN=FGA PE=1 SV=2	P02671	vTSGSTTTTR		1.294		0.3678
Collagen alpha-1(VI) chain OS=Homo sapiens GN=COL6A1 PE=1 SV=3	P12109	dQLLPPSPNNR	1.187	1.031	2.107	2.198
Collagen alpha-1(VI) chain OS=Homo sapiens GN=COL6A1 PE=1 SV=3	P12109	gDPGEAGPQGDQGR	0.01		1.582
Collagen alpha-1(VI) chain OS=Homo sapiens GN=COL6A1 PE=1 SV=3	P12109	gDPGFEGER	1.86		1.345
Collagen alpha-1(VI) chain OS=Homo sapiens GN=COL6A1 PE=1 SV=3	P12109	gTYTDcAIk		0.7946		3.326
Collagen alpha-1(VI) chain OS=Homo sapiens GN=COL6A1 PE=1 SV=3	P12109	gTYTDcAIkk	0.6138	0.596	4.076	4.434
Collagen alpha-1(VI) chain OS=Homo sapiens GN=COL6A1 PE=1 SV=3	P12109	gVFHQTVSR	0.6413		3.902
Collagen alpha-1(VI) chain OS=Homo sapiens GN=COL6A1 PE=1 SV=3	P12109	iALVITDGR	1.16	1.207	2.158	2.19
Collagen alpha-1(VI) chain OS=Homo sapiens GN=COL6A1 PE=1 SV=3	P12109	lkPYGALVDk	0.8585	1.028	2.914	2.572
Collagen alpha-1(VI) chain OS=Homo sapiens GN=COL6A1 PE=1 SV=3	P12109	lSIIATDHTYR	1.538	1.315	1.627	2.009
Collagen alpha-1(VI) chain OS=Homo sapiens GN=COL6A1 PE=1 SV=3	P12109	nNVEQVccSFEcQPAR	0.7456	1.178	3.356	2.243
Collagen alpha-1(VI) chain OS=Homo sapiens GN=COL6A1 PE=1 SV=3	P12109	tDPAHDVR	1.293		1.935
Collagen alpha-1(VI) chain OS=Homo sapiens GN=COL6A1 PE=1 SV=3	P12109	vAVVQYSGTGQQRPER	1.097	1.081	2.281	2.445
Haptoglobin OS=Homo sapiens GN=HP PE=1 SV=1	P00738	aVGDkLPEcEADDGcPkPPEIAHGYVEHSVR		0.9278		0.1328
Haptoglobin OS=Homo sapiens GN=HP PE=1 SV=1	P00738	gSFPWQAk	1.526	1.558	0.06508	0.07912
Haptoglobin OS=Homo sapiens GN=HP PE=1 SV=1	P00738	hYEGSTVPEk	1.158		0.1004
Haptoglobin OS=Homo sapiens GN=HP PE=1 SV=1	P00738	iLGGHLDAk	1.844	2.291	0.05704	0.0538
Haptoglobin OS=Homo sapiens GN=HP PE=1 SV=1	P00738	kQLVEIEk		1.045		0.118
Haptoglobin OS=Homo sapiens GN=HP PE=1 SV=1	P00738	lPEcEADDGcPkPPEIAHGYVEHSVR	0.948	0.8094	0.1227	0.1523
Haptoglobin OS=Homo sapiens GN=HP PE=1 SV=1	P00738	lPEcEAVcGkPk	0.8073		0.1441
Haptoglobin OS=Homo sapiens GN=HP PE=1 SV=1	P00738	lRTEGDGVYTLNDk		0.7942		0.1552
Haptoglobin OS=Homo sapiens GN=HP PE=1 SV=1	P00738	lRTEGDGVYTLNDkk		0.7846		0.1571
Haptoglobin OS=Homo sapiens GN=HP PE=1 SV=1	P00738	lRTEGDGVYTLNNEk	0.9655	1.115	0.1205	0.1105
Haptoglobin OS=Homo sapiens GN=HP PE=1 SV=1	P00738	nPANPVQR		1.722		0.07158
Haptoglobin OS=Homo sapiens GN=HP PE=1 SV=1	P00738	scAVAEYGVYVk	0.7421	0.7443	0.1567	0.1656
Haptoglobin OS=Homo sapiens GN=HP PE=1 SV=1	P00738	tEGDGVYTLNDk	0.6531	0.748	0.1781	0.1648
Haptoglobin OS=Homo sapiens GN=HP PE=1 SV=1	P00738	tEGDGVYTLNNEk	1.335	1.106	0.08714	0.1114
Haptoglobin OS=Homo sapiens GN=HP PE=1 SV=1	P00738	vGYVSGWGR	0.8203	0.8496	0.1418	0.1451
Haptoglobin OS=Homo sapiens GN=HP PE=1 SV=1	P00738	vMPIcLPSk	0.7905	0.8374	0.1471	0.1472
Haptoglobin OS=Homo sapiens GN=HP PE=1 SV=1	P00738	vTSIQDWVQk	1.099	0.9889	0.1058	0.1246
Haptoglobin OS=Homo sapiens GN=HP PE=1 SV=1	P00738	yVMLPVADQDQcIR		0.571		0.2159
Attractin OS=Homo sapiens GN=ATRN PE=1 SV=2	O75882	aLYVHGGYk	1.473	1.098	1.704	2.107
Attractin OS=Homo sapiens GN=ATRN PE=1 SV=2	O75882	cTWLIEGQPNR	1.359	1.208	1.847	1.915
Attractin OS=Homo sapiens GN=ATRN PE=1 SV=2	O75882	dNPMYYcNk	0.995	0.5961	2.523	3.88
Attractin OS=Homo sapiens GN=ATRN PE=1 SV=2	O75882	eQYAVVGHSAHIVTLk	0.7554	0.6501	3.323	3.558
Attractin OS=Homo sapiens GN=ATRN PE=1 SV=2	O75882	gDEcQLcEVENR	0.9591	1.129	2.617	2.048
Attractin OS=Homo sapiens GN=ATRN PE=1 SV=2	O75882	hcETcISGFYGDPTNGGk	0.9043	0.802	2.776	2.884
Attractin OS=Homo sapiens GN=ATRN PE=1 SV=2	O75882	iMQSSQSMSk		0.9974		2.319
Attractin OS=Homo sapiens GN=ATRN PE=1 SV=2	O75882	lTGSSGFVTDGPGNYk		1.765		1.31
Attractin OS=Homo sapiens GN=ATRN PE=1 SV=2	O75882	scALDQNcQWEPR	1.608	1.202	1.561	1.924
Attractin OS=Homo sapiens GN=ATRN PE=1 SV=2	O75882	sEAAcLAAGPGIR	0.7972	0.8046	3.149	2.874
Attractin OS=Homo sapiens GN=ATRN PE=1 SV=2	O75882	yGHSLALYk	1.074		2.338
Ganglioside GM2 activator OS=Homo sapiens GN=GM2A PE=1 SV=4	P17900	eGTYSLPk	0.9155	0.8525	7.068	8.531
Ganglioside GM2 activator OS=Homo sapiens GN=GM2A PE=1 SV=4	P17900	eVAGLWIk		0.8804		8.26
Ganglioside GM2 activator OS=Homo sapiens GN=GM2A PE=1 SV=4	P17900	iESVLSSSGk	1.099	1.165	5.888	6.243
Ganglioside GM2 activator OS=Homo sapiens GN=GM2A PE=1 SV=4	P17900	iESVLSSSGkR	0.9378	1.014	6.9	7.171
Ganglioside GM2 activator OS=Homo sapiens GN=GM2A PE=1 SV=4	P17900	tYGLPcHcPFk	1.046	1.159	6.183	6.273
Pepsin A-3 OS=Homo sapiens GN=PGA3 PE=1 SV=1	P0DJD8	aNNQVGLAPVA	1.008	1	4.902	3.759
Prothrombin OS=Homo sapiens GN=F2 PE=1 SV=2	P00734	dkLAAcLEGNcAEGLGTNYR	0.4523	0.5168	1.428	1.59
Prothrombin OS=Homo sapiens GN=F2 PE=1 SV=2	P00734	eTAASLLQAGYk	3.107	2.613	0.2078	0.2747
Prothrombin OS=Homo sapiens GN=F2 PE=1 SV=2	P00734	eTWTANVGk	1.495	2.659	0.4319	0.3091
Prothrombin OS=Homo sapiens GN=F2 PE=1 SV=2	P00734	lAAcLEGNcAEGLGTNYR	0.4705	0.5283	0.897	1.556
Prothrombin OS=Homo sapiens GN=F2 PE=1 SV=2	P00734	nPDSSTTGPWcYTTDPTVR	0.7037	0.7843	0.9178	1.048
Prothrombin OS=Homo sapiens GN=F2 PE=1 SV=2	P00734	qEcSIPVcGQDQVTVAMTPR	1.309		0.4934
Prothrombin OS=Homo sapiens GN=F2 PE=1 SV=2	P00734	sEGSSVNLSPPLEQcVPDR	0.8803	1.553	0.7022	0.5294
Prothrombin OS=Homo sapiens GN=F2 PE=1 SV=2	P00734	sGIEcQLWR	0.4164	0.4765	1.551	1.725
Prothrombin OS=Homo sapiens GN=F2 PE=1 SV=2	P00734	tATSEYQTFFNPR	1.326	2.477	0.4871	0.3319
Prothrombin OS=Homo sapiens GN=F2 PE=1 SV=2	P00734	yGFYTHVFR	2.251		0.2869
Prothrombin OS=Homo sapiens GN=F2 PE=1 SV=2	P00734	yTAcETAR	0.4281		1.509
Inter-alpha-trypsin inhibitor heavy chain H2 OS=Homo sapiens GN=ITIH2 PE=1 SV=2	P19823	fYNQVSTPLLR	1.172	1.418	0.112	0.07668
Inter-alpha-trypsin inhibitor heavy chain H2 OS=Homo sapiens GN=ITIH2 PE=1 SV=2	P19823	iQPSGGTNINEALLR	1.024	0.7685	0.1282	0.1415
Inter-alpha-trypsin inhibitor heavy chain H2 OS=Homo sapiens GN=ITIH2 PE=1 SV=2	P19823	iYGNQDTSSQLk	0.9247	0.7127	0.1419	0.1526
Inter-alpha-trypsin inhibitor heavy chain H2 OS=Homo sapiens GN=ITIH2 PE=1 SV=2	P19823	lSNENHGIAQR	0.9949	1.382	0.1319	0.07871
Inter-alpha-trypsin inhibitor heavy chain H2 OS=Homo sapiens GN=ITIH2 PE=1 SV=2	P19823	mATTMIQSk	1.129	0.752	0.1163	0.1446
Inter-alpha-trypsin inhibitor heavy chain H2 OS=Homo sapiens GN=ITIH2 PE=1 SV=2	P19823	mLADAPPQDPSccSGALYYGSk	0.821		0.1599
Inter-alpha-trypsin inhibitor heavy chain H2 OS=Homo sapiens GN=ITIH2 PE=1 SV=2	P19823	nDLISATk	1.197	0.6891	0.1097	0.1579
Inter-alpha-trypsin inhibitor heavy chain H2 OS=Homo sapiens GN=ITIH2 PE=1 SV=2	P19823	sLAPTAAAk	1.645	1.64	0.07977	0.06633
Inter-alpha-trypsin inhibitor heavy chain H2 OS=Homo sapiens GN=ITIH2 PE=1 SV=2	P19823	sSALDMENFR	0.8906	1.061	0.1474	0.1025
Inter-alpha-trypsin inhibitor heavy chain H2 OS=Homo sapiens GN=ITIH2 PE=1 SV=2	P19823	tEVNVLPGAk	0.7298	0.8805	0.1798	0.1235
IgGFc-binding protein OS=Homo sapiens GN=FCGBP PE=1 SV=3	Q9Y6R7	aGcVAESTAVcR	0.6818	0.5512	6.962	10.08
IgGFc-binding protein OS=Homo sapiens GN=FCGBP PE=1 SV=3	Q9Y6R7	aIGYATAADcGR	0.7241	1.025	6.556	5.417
IgGFc-binding protein OS=Homo sapiens GN=FCGBP PE=1 SV=3	Q9Y6R7	aYSHSVSLTR	1.07		4.436
IgGFc-binding protein OS=Homo sapiens GN=FCGBP PE=1 SV=3	Q9Y6R7	cLANGGIHYITLDGR		1.309		4.243
IgGFc-binding protein OS=Homo sapiens GN=FCGBP PE=1 SV=3	Q9Y6R7	gATTSPGVYELSSR	0.06303	1.299	2.751	4.274
IgGFc-binding protein OS=Homo sapiens GN=FCGBP PE=1 SV=3	Q9Y6R7	gcVLDVcMGGGDR	0.8417		5.64
IgGFc-binding protein OS=Homo sapiens GN=FCGBP PE=1 SV=3	Q9Y6R7	gEVGFVLVDNQR	1.571	1.866	3.022	2.976
IgGFc-binding protein OS=Homo sapiens GN=FCGBP PE=1 SV=3	Q9Y6R7	gSQAVSYTR	0.8528	1.083	5.566	5.127
IgGFc-binding protein OS=Homo sapiens GN=FCGBP PE=1 SV=3	Q9Y6R7	gSVTFNGk	1.585	1.103	2.994	5.034
IgGFc-binding protein OS=Homo sapiens GN=FCGBP PE=1 SV=3	Q9Y6R7	iSVAQGASk	0.9599	0.9911	4.945	5.604
IgGFc-binding protein OS=Homo sapiens GN=FCGBP PE=1 SV=3	Q9Y6R7	iSVTQGASk	0.6743		7.039
IgGFc-binding protein OS=Homo sapiens GN=FCGBP PE=1 SV=3	Q9Y6R7	lDPQGAVR		0.8394		6.616
IgGFc-binding protein OS=Homo sapiens GN=FCGBP PE=1 SV=3	Q9Y6R7	lPVSLSEGR	1.063	1.267	4.467	4.382
IgGFc-binding protein OS=Homo sapiens GN=FCGBP PE=1 SV=3	Q9Y6R7	lPVVLANGQIR	1.069	1.334	4.441	4.162
IgGFc-binding protein OS=Homo sapiens GN=FCGBP PE=1 SV=3	Q9Y6R7	lVDPQGPLk	0.9997	1.022	4.748	5.432
IgGFc-binding protein OS=Homo sapiens GN=FCGBP PE=1 SV=3	Q9Y6R7	nMVLQTTk		1.624		3.42
IgGFc-binding protein OS=Homo sapiens GN=FCGBP PE=1 SV=3	Q9Y6R7	qcVYDLcAQk	1.192	1.06	3.983	5.241
IgGFc-binding protein OS=Homo sapiens GN=FCGBP PE=1 SV=3	Q9Y6R7	sPANcPLScPANSR	1.334	0.856	3.558	3.352
IgGFc-binding protein OS=Homo sapiens GN=FCGBP PE=1 SV=3	Q9Y6R7	sVPGcEGVALVVAQTk		1.379		4.027
IgGFc-binding protein OS=Homo sapiens GN=FCGBP PE=1 SV=3	Q9Y6R7	tVLSPVEPScEGMQcAAGQR	1.461	Value Missing	3.25	2.357
IgGFc-binding protein OS=Homo sapiens GN=FCGBP PE=1 SV=3	Q9Y6R7	vAVIVSNDHAGk	0.9772	1.051	4.858	5.285
IgGFc-binding protein OS=Homo sapiens GN=FCGBP PE=1 SV=3	Q9Y6R7	vTVNGVDMk	0.7678	0.779	6.182	7.13
IgGFc-binding protein OS=Homo sapiens GN=FCGBP PE=1 SV=3	Q9Y6R7	vVAEVQIcHGk	0.6742	0.7854	7.041	7.071
Maltase-glucoamylase, intestinal OS=Homo sapiens GN=MGAM PE=1 SV=5	O43451	dASLNHPPYMPHLESR		1.601		1.287
Maltase-glucoamylase, intestinal OS=Homo sapiens GN=MGAM PE=1 SV=5	O43451	dPNNLAFNEIk	1.149	1.296	1.887	1.59
Maltase-glucoamylase, intestinal OS=Homo sapiens GN=MGAM PE=1 SV=5	O43451	eIEELYNNPQNPER	1.172	0.9305	1.85	2.214
Maltase-glucoamylase, intestinal OS=Homo sapiens GN=MGAM PE=1 SV=5	O43451	gVEDDVFIk	0.9103	1.005	2.383	2.05
Maltase-glucoamylase, intestinal OS=Homo sapiens GN=MGAM PE=1 SV=5	O43451	hNGVPSQTSPTVTYDSNLk	0.8453	0.8878	2.566	2.32
Maltase-glucoamylase, intestinal OS=Homo sapiens GN=MGAM PE=1 SV=5	O43451	iNcIPDQPPTk	0.483	0.4644	4.491	4.436
Maltase-glucoamylase, intestinal OS=Homo sapiens GN=MGAM PE=1 SV=5	O43451	qkVEMELPGDk		1.209		1.704
Maltase-glucoamylase, intestinal OS=Homo sapiens GN=MGAM PE=1 SV=5	O43451	sTFAGSGk	1.485	1.422	1.461	1.448
Maltase-glucoamylase, intestinal OS=Homo sapiens GN=MGAM PE=1 SV=5	O43451	vEMELPGDk		0.888		2.319
Maltase-glucoamylase, intestinal OS=Homo sapiens GN=MGAM PE=1 SV=5	O43451	yEYGTLDNMR	1.032	1.074	2.103	1.917
Maltase-glucoamylase, intestinal OS=Homo sapiens GN=MGAM PE=1 SV=5	O43451	yLYGFGETEHR	0.854	0.9198	2.54	2.239
Maltase-glucoamylase, intestinal OS=Homo sapiens GN=MGAM PE=1 SV=5	O43451	yPNDGDIVWGk	0.9542	0.8575	2.274	2.402
Alpha-1-acid glycoprotein 2 OS=Homo sapiens GN=ORM2 PE=1 SV=2	P19652	eHVAHLLFLR	1.152	1.083	0.1743	0.1728
Alpha-1-acid glycoprotein 2 OS=Homo sapiens GN=ORM2 PE=1 SV=2	P19652	nWGLSFYADkPETTk	1.044	1.309	0.1924	0.143
Alpha-1-acid glycoprotein 2 OS=Homo sapiens GN=ORM2 PE=1 SV=2	P19652	sDVMYTDWk	0.988	0.969	0.2033	0.1931
Alpha-1-acid glycoprotein 2 OS=Homo sapiens GN=ORM2 PE=1 SV=2	P19652	sDVMYTDWkk	0.6412		0.3132
Apolipoprotein B-100 OS=Homo sapiens GN=APOB PE=1 SV=2	P04114	aTGVLYDYVNk		1.267		0.1792
Apolipoprotein B-100 OS=Homo sapiens GN=APOB PE=1 SV=2	P04114	fVTQAEGAk	0.7623	0.7608	0.3006	0.2985
Apolipoprotein B-100 OS=Homo sapiens GN=APOB PE=1 SV=2	P04114	gMALFGEGk	1.069	1.307	0.2145	0.1737
Apolipoprotein B-100 OS=Homo sapiens GN=APOB PE=1 SV=2	P04114	lGNNPVSk	1.055	1.341	0.2173	0.1693
Apolipoprotein B-100 OS=Homo sapiens GN=APOB PE=1 SV=2	P04114	lTISEQNIQR	1.36	1.331	0.1685	0.1706
Apolipoprotein B-100 OS=Homo sapiens GN=APOB PE=1 SV=2	P04114	mGLAFESTk	0.9394	0.9135	0.244	0.2486
Apolipoprotein B-100 OS=Homo sapiens GN=APOB PE=1 SV=2	P04114	nSEEFAAAMSR	0.5863	0.6687	0.3909	0.3396
Apolipoprotein B-100 OS=Homo sapiens GN=APOB PE=1 SV=2	P04114	qGFFPDSVNk	1.243		0.1844
Apolipoprotein B-100 OS=Homo sapiens GN=APOB PE=1 SV=2	P04114	qSFDLSVk	0.8203	0.7414	0.2794	0.3063
Apolipoprotein B-100 OS=Homo sapiens GN=APOB PE=1 SV=2	P04114	sISAALEHk	1.256	1.055	0.1825	0.2152
Apolipoprotein B-100 OS=Homo sapiens GN=APOB PE=1 SV=2	P04114	sVSLPSLDPASAk	0.9752	0.644	0.235	0.3526
Apolipoprotein B-100 OS=Homo sapiens GN=APOB PE=1 SV=2	P04114	tEVIPPLIENR	1.114	1.372	0.2057	0.1655
Apolipoprotein B-100 OS=Homo sapiens GN=APOB PE=1 SV=2	P04114	tFIEDVNk		0.6672		0.3403
Apolipoprotein B-100 OS=Homo sapiens GN=APOB PE=1 SV=2	P04114	vEDIPLAR		1.279		0.1775
Gelsolin OS=Homo sapiens GN=GSN PE=1 SV=1	P06396	aGALNSNDAFVLk	1.256	1.677	1.041	0.6453
Gelsolin OS=Homo sapiens GN=GSN PE=1 SV=1	P06396	dSQEEEkTEALTSAk	0.6733	0.5983	1.942	1.809
Gelsolin OS=Homo sapiens GN=GSN PE=1 SV=1	P06396	ePGLQIWR	1.17		1.117
Gelsolin OS=Homo sapiens GN=GSN PE=1 SV=1	P06396	gGVASGFk	0.8979	0.8643	1.456	1.252
Gelsolin OS=Homo sapiens GN=GSN PE=1 SV=1	P06396	hVVPNEVVVQR	0.952	1.014	1.374	1.067
Gelsolin OS=Homo sapiens GN=GSN PE=1 SV=1	P06396	tEALTSAk		1.306		0.8285
Gelsolin OS=Homo sapiens GN=GSN PE=1 SV=1	P06396	vPFDAATLHTSTAMAAQHGMDDDGTGQk	1.191		1.098
Gelsolin OS=Homo sapiens GN=GSN PE=1 SV=1	P06396	yIETDPANR	1.137	1.015	1.15	1.066
Lysosomal alpha-glucosidase OS=Homo sapiens GN=GAA PE=1 SV=4	P10253	aVPTQcDVPPNSR	0.9464	0.07916	2.074	2.247
Lysosomal alpha-glucosidase OS=Homo sapiens GN=GAA PE=1 SV=4	P10253	dFPAMVQELHQGGR	1.01	1.135	2.141	2.215
Lysosomal alpha-glucosidase OS=Homo sapiens GN=GAA PE=1 SV=4	P10253	gccYIPAk	0.3886	0.4104	5.565	4.243
Lysosomal alpha-glucosidase OS=Homo sapiens GN=GAA PE=1 SV=4	P10253	lDVMMETENR	0.9985	1.242	2.166	2.024
Lysosomal alpha-glucosidase OS=Homo sapiens GN=GAA PE=1 SV=4	P10253	rYEVPLETPHVHSR	1.189		1.82
Lysosomal alpha-glucosidase OS=Homo sapiens GN=GAA PE=1 SV=4	P10253	tTPTFFPk	1.083	1.046	1.998	2.405
Lysosomal alpha-glucosidase OS=Homo sapiens GN=GAA PE=1 SV=4	P10253	vTSEGAGLQLQk	0.8534	0.8988	2.535	2.798
Lysosomal alpha-glucosidase OS=Homo sapiens GN=GAA PE=1 SV=4	P10253	yEVPLETPHVHSR	0.8886	1.61	2.434	1.562
Beta-2-microglobulin OS=Homo sapiens GN=B2M PE=1 SV=1	P61769	iEkVEHSDLSFSk	0.8648		0.1304
Beta-2-microglobulin OS=Homo sapiens GN=B2M PE=1 SV=1	P61769	vEHSDLSFSk	1.106	1.115	0.102	0.09838
Beta-2-microglobulin OS=Homo sapiens GN=B2M PE=1 SV=1	P61769	vNHVTLSQPk	1.021	0.9292	0.1104	0.118
Keratin, type II cytoskeletal 1 OS=Homo sapiens GN=KRT1 PE=1 SV=6	P04264	aEAESLYQSk	1.225	1.54	1.612	1.397
Keratin, type II cytoskeletal 1 OS=Homo sapiens GN=KRT1 PE=1 SV=6	P04264	aQYEDIAQk	0.9533	0.944	2.072	2.279
Keratin, type II cytoskeletal 1 OS=Homo sapiens GN=KRT1 PE=1 SV=6	P04264	dVDGAYMTk	1.198	1.141	1.649	1.886
Keratin, type II cytoskeletal 1 OS=Homo sapiens GN=KRT1 PE=1 SV=6	P04264	dYQELMNTk	0.8416		2.347
Keratin, type II cytoskeletal 1 OS=Homo sapiens GN=KRT1 PE=1 SV=6	P04264	gGGGGGYGSGGSSYGSGGGSYGSGGGGGGGR	0.8518	Value Missing	2.319	1.467
Keratin, type II cytoskeletal 1 OS=Homo sapiens GN=KRT1 PE=1 SV=6	P04264	gSGGGSSGGSIGGR	0.7125	0.7841	2.772	2.743
Keratin, type II cytoskeletal 1 OS=Homo sapiens GN=KRT1 PE=1 SV=6	P04264	qISNLQQSISDAEQR	0.9866	1.272	2.002	1.691
Keratin, type II cytoskeletal 1 OS=Homo sapiens GN=KRT1 PE=1 SV=6	P04264	sISISVAR	1.455	1.292	1.358	1.665
Keratin, type II cytoskeletal 1 OS=Homo sapiens GN=KRT1 PE=1 SV=6	P04264	skAEAESLYQSk	0.7371	Value Missing	2.68	1.467
Keratin, type II cytoskeletal 1 OS=Homo sapiens GN=KRT1 PE=1 SV=6	P04264	sLDLDSIIAEVk	1.055	1.115	1.872	1.93
Keratin, type II cytoskeletal 1 OS=Homo sapiens GN=KRT1 PE=1 SV=6	P04264	sLVNLGGSk	0.9157	1.011	2.157	2.129
Keratin, type II cytoskeletal 1 OS=Homo sapiens GN=KRT1 PE=1 SV=6	P04264	tLLEGEESR	1.196	1.327	1.651	1.621
Keratin, type II cytoskeletal 1 OS=Homo sapiens GN=KRT1 PE=1 SV=6	P04264	tNAENEFVTIk	1.165	1.129	1.696	1.906
Keratin, type II cytoskeletal 1 OS=Homo sapiens GN=KRT1 PE=1 SV=6	P04264	tNAENEFVTIkk	0.9158	1.003	2.157	2.144
Glutamyl aminopeptidase OS=Homo sapiens GN=ENPEP PE=1 SV=3	Q07075	eTNLLYDPk	0.6014		1.064
Glutamyl aminopeptidase OS=Homo sapiens GN=ENPEP PE=1 SV=3	Q07075	eVMDTWTR	1.075	1.067	0.5951	0.6047
Glutamyl aminopeptidase OS=Homo sapiens GN=ENPEP PE=1 SV=3	Q07075	eYGALSNMPVAk	1.195	1.299	0.5356	0.4966
Glutamyl aminopeptidase OS=Homo sapiens GN=ENPEP PE=1 SV=3	Q07075	gcQMYLEk	0.765	0.7594	0.8362	0.8496
Glutamyl aminopeptidase OS=Homo sapiens GN=ENPEP PE=1 SV=3	Q07075	iNPDHIGFYR	0.8984		0.7121
Glutamyl aminopeptidase OS=Homo sapiens GN=ENPEP PE=1 SV=3	Q07075	qMGYPVLNVNGVk	1.734	1.592	0.369	0.4051
Glutamyl aminopeptidase OS=Homo sapiens GN=ENPEP PE=1 SV=3	Q07075	rPSGDQVQVR		0.8721		0.7397
Glutamyl aminopeptidase OS=Homo sapiens GN=ENPEP PE=1 SV=3	Q07075	sIVATDHEPTDAR	1.062	1.067	0.6024	0.6047
Glutamyl aminopeptidase OS=Homo sapiens GN=ENPEP PE=1 SV=3	Q07075	sSVLGFAck		0.6988		0.9232
Glutamyl aminopeptidase OS=Homo sapiens GN=ENPEP PE=1 SV=3	Q07075	yPQAGAGEkPR	0.8061	0.8146	0.7936	0.7919
Immunoglobulin lambda-like polypeptide 5 OS=Homo sapiens GN=IGLL5 PE=2 SV=2	B9A064	aGVETTkPSk		1.364		0.08036
Immunoglobulin lambda-like polypeptide 5 OS=Homo sapiens GN=IGLL5 PE=2 SV=2	B9A064	aNPTVTLFPPSSEELQANk		1.044		0.105
Immunoglobulin lambda-like polypeptide 5 OS=Homo sapiens GN=IGLL5 PE=2 SV=2	B9A064	vTVLGQPk	0.8662	0.7853	0.1458	0.1396
Protein YIPF3 OS=Homo sapiens GN=YIPF3 PE=1 SV=1	Q9GZM5	aVAVTLQSH	1.572	1.346	4.343	6.02
Protein YIPF3 OS=Homo sapiens GN=YIPF3 PE=1 SV=1	Q9GZM5	dIPAMLPAAR	0.6153	0.6496	11.1	12.48
Semenogelin-2 OS=Homo sapiens GN=SEMG2 PE=1 SV=1	Q02383	dVSQSSISFQIEk		2.298		2.187
Semenogelin-2 OS=Homo sapiens GN=SEMG2 PE=1 SV=1	Q02383	gHFHMIVIHHk	0.6966	0.7643	6.953	6.576
Semenogelin-2 OS=Homo sapiens GN=SEMG2 PE=1 SV=1	Q02383	gHYQNVVDVR	1.151		4.208
Semenogelin-2 OS=Homo sapiens GN=SEMG2 PE=1 SV=1	Q02383	gLSSQcSNTEkR	0.6858		7.062
Semenogelin-2 OS=Homo sapiens GN=SEMG2 PE=1 SV=1	Q02383	gQLPSGSSQFPHGQk	Value Missing	0.4234	2.201	11.87
Semenogelin-2 OS=Homo sapiens GN=SEMG2 PE=1 SV=1	Q02383	gSISIQTEEk	1.387	1.24	3.493	4.052
Semenogelin-2 OS=Homo sapiens GN=SEMG2 PE=1 SV=1	Q02383	gSISIQTEEQIHGk		1.521		3.304
Semenogelin-2 OS=Homo sapiens GN=SEMG2 PE=1 SV=1	Q02383	iPSQAQEYGHk	1.032	0.9078	4.691	5.536
Semenogelin-2 OS=Homo sapiens GN=SEMG2 PE=1 SV=1	Q02383	mSYQSSSTEER	1.01		4.796
Semenogelin-2 OS=Homo sapiens GN=SEMG2 PE=1 SV=1	Q02383	qDLLSHEQk	1.651	1.224	2.933	4.105
Semenogelin-2 OS=Homo sapiens GN=SEMG2 PE=1 SV=1	Q02383	qHLGGSQQLLNYk		1.14		4.408
Semenogelin-2 OS=Homo sapiens GN=SEMG2 PE=1 SV=1	Q02383	sQIQTPNPNQDQWSGQNAk	0.9448	Value Missing	5.127	2.242
Carbonic anhydrase 1 OS=Homo sapiens GN=CA1 PE=1 SV=2	P00915	eIINVGHSFHVNFEDNDNR	0.7311		0.1984
Carbonic anhydrase 1 OS=Homo sapiens GN=CA1 PE=1 SV=2	P00915	eSISVSSEQLAQFR	1.066	1.242	0.1361	0.1072
Carbonic anhydrase 1 OS=Homo sapiens GN=CA1 PE=1 SV=2	P00915	gGPFSDSYR	0.9986	0.8465	0.1453	0.1574
Carbonic anhydrase 1 OS=Homo sapiens GN=CA1 PE=1 SV=2	P00915	lYPIANGNNQSPVDIk	0.635	1.268	0.1021	0.105
Carbonic anhydrase 1 OS=Homo sapiens GN=CA1 PE=1 SV=2	P00915	nGPEQWSk		1.316		0.1012
Carbonic anhydrase 1 OS=Homo sapiens GN=CA1 PE=1 SV=2	P00915	sLLSNVEGDNAVPMQHNNRPTQPLk	1.097	0.8473	0.1322	0.1572
Carbonic anhydrase 1 OS=Homo sapiens GN=CA1 PE=1 SV=2	P00915	ySAELHVAHWNSAk	1.244	0.6748	0.1166	0.1974
Carbonic anhydrase 1 OS=Homo sapiens GN=CA1 PE=1 SV=2	P00915	ySSLAEAASk	1.164	1.108	0.1246	0.1203
Ig gamma-4 chain C region OS=Homo sapiens GN=IGHG4 PE=1 SV=1	P01861	ePQVYTLPPSQEEMTk	0.7398	0.8182	0.2886	0.2622
Ig gamma-4 chain C region OS=Homo sapiens GN=IGHG4 PE=1 SV=1	P01861	gLPSSIEk	1.006	1.048	0.2123	0.2046
Ig gamma-4 chain C region OS=Homo sapiens GN=IGHG4 PE=1 SV=1	P01861	tYTcNVDHkPSNTk	1.523		0.1402
Complement component C9 OS=Homo sapiens GN=C9 PE=1 SV=2	P02748	aLPTTYEk	1.129	0.9868	0.1846	0.1862
Complement component C9 OS=Homo sapiens GN=C9 PE=1 SV=2	P02748	dGNTLTYYR	0.7409	0.8396	0.2811	0.2188
Complement component C9 OS=Homo sapiens GN=C9 PE=1 SV=2	P02748	dRDGNTLTYYR	0.9558	1.065	0.2179	0.1726
Complement component C9 OS=Homo sapiens GN=C9 PE=1 SV=2	P02748	dVVLTTTFVDDIk	0.4377	0.8742	0.4759	0.2102
Complement component C9 OS=Homo sapiens GN=C9 PE=1 SV=2	P02748	fEGIAcEISk	1.336	1.224	0.1559	0.1502
Complement component C9 OS=Homo sapiens GN=C9 PE=1 SV=2	P02748	fTPTETNk	1.548	1.35	0.1345	0.1361
Complement component C9 OS=Homo sapiens GN=C9 PE=1 SV=2	P02748	tEHYEEQIEAFk	0.9797		0.2126
Complement component C9 OS=Homo sapiens GN=C9 PE=1 SV=2	P02748	tSNFNAAISLk	0.7801	1.184	0.267	0.1552
Complement component C9 OS=Homo sapiens GN=C9 PE=1 SV=2	P02748	vVEESELAR	0.9434	0.746	0.2208	0.2463
Collagen alpha-3(VI) chain OS=Homo sapiens GN=COL6A3 PE=1 SV=5	P12111	aTYHGSFSTk	0.5703		3.18
Collagen alpha-3(VI) chain OS=Homo sapiens GN=COL6A3 PE=1 SV=5	P12111	dGLALPSAELk	3.138	3.67	0.5779	0.5998
Collagen alpha-3(VI) chain OS=Homo sapiens GN=COL6A3 PE=1 SV=5	P12111	dSFQEVLR	1.153	1.514	1.573	1.454
Collagen alpha-3(VI) chain OS=Homo sapiens GN=COL6A3 PE=1 SV=5	P12111	eVQVFEITENSAk	0.7773	0.7403	2.333	2.973
Collagen alpha-3(VI) chain OS=Homo sapiens GN=COL6A3 PE=1 SV=5	P12111	qDVVNAVR	0.9129	1.05	1.987	2.097
Collagen alpha-3(VI) chain OS=Homo sapiens GN=COL6A3 PE=1 SV=5	P12111	vAVVQYSDR	0.7774	0.8652	2.333	2.544
Collagen alpha-3(VI) chain OS=Homo sapiens GN=COL6A3 PE=1 SV=5	P12111	vVESLDVGQDR	0.7729	1.181	2.347	1.863
Collagen alpha-3(VI) chain OS=Homo sapiens GN=COL6A3 PE=1 SV=5	P12111	wYYDPNTk		0.3627		6.069
Ig gamma-3 chain C region OS=Homo sapiens GN=IGHG3 PE=1 SV=2	P01860	cPAPELLGGPSVFLFPPkPk	0.8725	1.017	0.1844	0.1928
Ig gamma-3 chain C region OS=Homo sapiens GN=IGHG3 PE=1 SV=2	P01860	scDTPPPcPR	1.18	1.026	0.1363	0.191
Ig gamma-3 chain C region OS=Homo sapiens GN=IGHG3 PE=1 SV=2	P01860	tPEVTcVVVDVSHEDPEVQFk		0.828		0.2367
Ig gamma-3 chain C region OS=Homo sapiens GN=IGHG3 PE=1 SV=2	P01860	tPLGDTTHTcPR	1.375	1.381	0.117	0.142
Ig gamma-3 chain C region OS=Homo sapiens GN=IGHG3 PE=1 SV=2	P01860	wYVDGVEVHNAk	0.7826	0.825	0.2056	0.2376
Complement factor I OS=Homo sapiens GN=CFI PE=1 SV=2	P05156	cIEGTcVck	0.9955	0.8112	1.348	1.81
Complement factor I OS=Homo sapiens GN=CFI PE=1 SV=2	P05156	eMEcAGTYDGSIDAck	0.9821	0.7513	1.367	1.955
Complement factor I OS=Homo sapiens GN=CFI PE=1 SV=2	P05156	gLETSLAEcTFTk	1.104	1.031	1.216	1.425
Complement factor I OS=Homo sapiens GN=CFI PE=1 SV=2	P05156	hGNTDSEGIVEVk	1.607	1.876	0.8353	0.7828
Complement factor I OS=Homo sapiens GN=CFI PE=1 SV=2	P05156	iVIEYVDR	0.9252	0.9723	1.451	1.51
Complement factor I OS=Homo sapiens GN=CFI PE=1 SV=2	P05156	sFPTYcQQk	0.8724		1.539
Complement factor I OS=Homo sapiens GN=CFI PE=1 SV=2	P05156	sLEcLHPGTk	0.8997	0.9178	1.492	1.6
Complement factor I OS=Homo sapiens GN=CFI PE=1 SV=2	P05156	vFcQPWQR	1.119		1.2
Complement factor I OS=Homo sapiens GN=CFI PE=1 SV=2	P05156	yTHLScDk	0.6322		2.123
Complement factor H OS=Homo sapiens GN=CFH PE=1 SV=4	P08603	aGEQVTYTcATYYk	1.179	1.045	0.4242	0.4743
Complement factor H OS=Homo sapiens GN=CFH PE=1 SV=4	P08603	cLPVTAPENGk	1.043	1.144	0.4796	0.4329
Complement factor H OS=Homo sapiens GN=CFH PE=1 SV=4	P08603	dGWSAQPTcIk	1.249	0.9057	0.4003	0.547
Complement factor H OS=Homo sapiens GN=CFH PE=1 SV=4	P08603	fVcNSGYk	0.962	0.936	0.5199	0.5293
Complement factor H OS=Homo sapiens GN=CFH PE=1 SV=4	P08603	gDAVcTESGWRPLPScEEk		0.842		0.5884
Complement factor H OS=Homo sapiens GN=CFH PE=1 SV=4	P08603	iDVHLVPDR	1.577	1.641	0.3171	0.3019
Complement factor H OS=Homo sapiens GN=CFH PE=1 SV=4	P08603	iVSSAMEPDR		0.8932		0.5546
Complement factor H OS=Homo sapiens GN=CFH PE=1 SV=4	P08603	kGEWVALNPLR		1.051		0.4712
Complement factor H OS=Homo sapiens GN=CFH PE=1 SV=4	P08603	lGYVTADGETSGSITcGk	0.6734	1.784	0.7427	0.2776
Complement factor H OS=Homo sapiens GN=CFH PE=1 SV=4	P08603	sIDVAcHPGYALPk	1.007	0.9074	0.4968	0.5459
Complement factor H OS=Homo sapiens GN=CFH PE=1 SV=4	P08603	sLGNVIMVcR	0.8425	0.8908	0.5936	0.5561
Complement factor H OS=Homo sapiens GN=CFH PE=1 SV=4	P08603	sPDVINGSPISQk	1.056	1.03	0.4735	0.4809
Complement factor H OS=Homo sapiens GN=CFH PE=1 SV=4	P08603	wSHPPScIk	0.901		0.5551
Complement factor H OS=Homo sapiens GN=CFH PE=1 SV=4	P08603	wSSPPQcEGLPck		0.7475		0.6628
Dipeptidyl peptidase 4 OS=Homo sapiens GN=DPP4 PE=1 SV=2	P27487	aGAVNPTVk	1.299	1.282	0.9071	0.7574
Dipeptidyl peptidase 4 OS=Homo sapiens GN=DPP4 PE=1 SV=2	P27487	cGIAVAPVSR	0.8523	0.9056	1.382	1.072
Dipeptidyl peptidase 4 OS=Homo sapiens GN=DPP4 PE=1 SV=2	P27487	hSYTASYDIYDLNk	1.052		1.12
Dipeptidyl peptidase 4 OS=Homo sapiens GN=DPP4 PE=1 SV=2	P27487	iEPNLPSYR	0.9795	0.8409	1.203	1.155
Dipeptidyl peptidase 4 OS=Homo sapiens GN=DPP4 PE=1 SV=2	P27487	iISNEEGYR	0.9409	0.809	1.252	1.2
Dipeptidyl peptidase 4 OS=Homo sapiens GN=DPP4 PE=1 SV=2	P27487	iQLSDYTk	0.8503	0.8361	1.386	1.162
Dipeptidyl peptidase 4 OS=Homo sapiens GN=DPP4 PE=1 SV=2	P27487	mLQNVQMPSk	1.164	1.426	1.012	0.6811
Dipeptidyl peptidase 4 OS=Homo sapiens GN=DPP4 PE=1 SV=2	P27487	vLEDNSALDk	1.077	0.8435	1.094	1.151
Dipeptidyl peptidase 4 OS=Homo sapiens GN=DPP4 PE=1 SV=2	P27487	vTcLScELNPER	0.6104		1.93
Dipeptidyl peptidase 4 OS=Homo sapiens GN=DPP4 PE=1 SV=2	P27487	yMGLPTPEDNLDHYR	1.004	1.008	1.173	0.9634
Vesicular integral-membrane protein VIP36 OS=Homo sapiens GN=LMAN2 PE=1 SV=1	Q12907	dHDTFLAVR	1.05	1.04	2.575	2.653
Vesicular integral-membrane protein VIP36 OS=Homo sapiens GN=LMAN2 PE=1 SV=1	Q12907	dRLVPGPVFGSk		0.8663		3.185
Vesicular integral-membrane protein VIP36 OS=Homo sapiens GN=LMAN2 PE=1 SV=1	Q12907	dWEMHVHFk	0.9673		2.794
Vesicular integral-membrane protein VIP36 OS=Homo sapiens GN=LMAN2 PE=1 SV=1	Q12907	eGSIWNHQPcFLk	0.7513	1.093	3.598	2.524
Vesicular integral-membrane protein VIP36 OS=Homo sapiens GN=LMAN2 PE=1 SV=1	Q12907	lTVMTDLEDk		1.229		2.245
Vesicular integral-membrane protein VIP36 OS=Homo sapiens GN=LMAN2 PE=1 SV=1	Q12907	lVPGPVFGSk	1.137	1.384	2.378	1.993
Vesicular integral-membrane protein VIP36 OS=Homo sapiens GN=LMAN2 PE=1 SV=1	Q12907	ncIDITGVR	1.052	1.012	2.568	2.727
Vesicular integral-membrane protein VIP36 OS=Homo sapiens GN=LMAN2 PE=1 SV=1	Q12907	nRDHDTFLAVR	0.8109	0.8254	3.333	3.343
Beta-2-glycoprotein 1 OS=Homo sapiens GN=APOH PE=1 SV=3	P02749	aTFGcHDGYSLDGPEEIEcTk	0.7857	0.9438	2.099	1.681
Beta-2-glycoprotein 1 OS=Homo sapiens GN=APOH PE=1 SV=3	P02749	aTVVYQGER	1.61	1.828	1.024	0.8679
Beta-2-glycoprotein 1 OS=Homo sapiens GN=APOH PE=1 SV=3	P02749	cSYTEDAQcIDGTIEVPk	0.9363		1.762
Beta-2-glycoprotein 1 OS=Homo sapiens GN=APOH PE=1 SV=3	P02749	kATVVYQGER	1.575	1.528	1.047	1.039
Beta-2-glycoprotein 1 OS=Homo sapiens GN=APOH PE=1 SV=3	P02749	kcSYTEDAQcIDGTIEVPk	0.9556		1.726
Beta-2-glycoprotein 1 OS=Homo sapiens GN=APOH PE=1 SV=3	P02749	tFYEPGEEITYSckPGYVSR	0.5596	0.4587	2.947	3.459
Semenogelin-1 OS=Homo sapiens GN=SEMG1 PE=1 SV=2	P04279	dVSQSSIYSQTEEk	1.255	1.225	7.728	6.946
Semenogelin-1 OS=Homo sapiens GN=SEMG1 PE=1 SV=2	P04279	gHYQNVVEVR	2.699	2.081	3.594	4.089
Semenogelin-1 OS=Homo sapiens GN=SEMG1 PE=1 SV=2	P04279	gISSQYSNTEER		1.262		6.74
Semenogelin-1 OS=Homo sapiens GN=SEMG1 PE=1 SV=2	P04279	gTQNPSQDQGNSPSGk	Value Missing	Value Missing	3.115	2.917
Semenogelin-1 OS=Homo sapiens GN=SEMG1 PE=1 SV=2	P04279	hLGGSQQLLHNk	0.7273	0.873	13.34	9.744
Semenogelin-1 OS=Homo sapiens GN=SEMG1 PE=1 SV=2	P04279	kQGGSQSSYVLQTEELVANk	3.198		3.033
Semenogelin-1 OS=Homo sapiens GN=SEMG1 PE=1 SV=2	P04279	lHYGENGVQk	0.5662	0.8604	17.13	9.888
Semenogelin-1 OS=Homo sapiens GN=SEMG1 PE=1 SV=2	P04279	nLNQDQQHGR	1.427	1.009	6.799	8.432
Semenogelin-1 OS=Homo sapiens GN=SEMG1 PE=1 SV=2	P04279	qITIPSQEQEHSQk	1.364	0.9396	7.111	9.054
Semenogelin-1 OS=Homo sapiens GN=SEMG1 PE=1 SV=2	P04279	rLHYGENGVQk	0.5763	0.4045	16.83	21.03
Semenogelin-1 OS=Homo sapiens GN=SEMG1 PE=1 SV=2	P04279	sIYSQTEk		1.372		6.199
Semenogelin-1 OS=Homo sapiens GN=SEMG1 PE=1 SV=2	P04279	sQIQAPNPk	1.094	0.9248	8.869	9.199
Semenogelin-1 OS=Homo sapiens GN=SEMG1 PE=1 SV=2	P04279	vQTSLcPAHQDk	1.174	0.9964	8.262	8.538
Mannan-binding lectin serine protease 2 OS=Homo sapiens GN=MASP2 PE=1 SV=4	O00187	lASPGFPGEYANDQER	1.122	1.1	2.38	2.29
Mannan-binding lectin serine protease 2 OS=Homo sapiens GN=MASP2 PE=1 SV=4	O00187	lASPGFPGEyANDQER	1.729	1.665	1.544	1.512
Mannan-binding lectin serine protease 2 OS=Homo sapiens GN=MASP2 PE=1 SV=4	O00187	lASPGFPGEYANDQERR	0.5588		4.778
Mannan-binding lectin serine protease 2 OS=Homo sapiens GN=MASP2 PE=1 SV=4	O00187	vLATLcGQESTDTER	1.152	1.093	2.318	2.304
Mannan-binding lectin serine protease 2 OS=Homo sapiens GN=MASP2 PE=1 SV=4	O00187	vLATLcGQESTDTERAPGk		1.136		2.217
Mannan-binding lectin serine protease 2 OS=Homo sapiens GN=MASP2 PE=1 SV=4	O00187	wTLTAPPGYR	0.908	0.9107	2.941	2.765
Hemicentin-1 OS=Homo sapiens GN=HMCN1 PE=1 SV=2	Q96RW7	dPVSGFcLk	0.2194	0.6765	4.899	4.326
Hemicentin-1 OS=Homo sapiens GN=HMCN1 PE=1 SV=2	Q96RW7	gSYQcIDTPcPPNYQR	1.201	0.9273	4.042	1.879
Hemicentin-1 OS=Homo sapiens GN=HMCN1 PE=1 SV=2	Q96RW7	lVAYTQDGVMHPR	1.19	1.416	4.082	2.067
Hemicentin-1 OS=Homo sapiens GN=HMCN1 PE=1 SV=2	Q96RW7	tcQDIDEcLEQNVHcGPNR	1.744	1.315	2.784	2.226
Corticosteroid-binding globulin OS=Homo sapiens GN=SERPINA6 PE=1 SV=1	P08185	eENFYVDETTVVk	0.7872	0.8294	0.4341	0.4595
Corticosteroid-binding globulin OS=Homo sapiens GN=SERPINA6 PE=1 SV=1	P08185	hLVALSPk	0.987	1.118	0.3462	0.3409
Corticosteroid-binding globulin OS=Homo sapiens GN=SERPINA6 PE=1 SV=1	P08185	iTQDAQLk	1.133	1.349	0.3016	0.2824
Acid ceramidase OS=Homo sapiens GN=ASAH1 PE=1 SV=5	Q13510	eSLDVYELDAk	0.8335	0.8185	0.979	0.9589
Acid ceramidase OS=Homo sapiens GN=ASAH1 PE=1 SV=5	Q13510	gQFETYLR	1.025	1.047	0.7958	0.7499
Acid ceramidase OS=Homo sapiens GN=ASAH1 PE=1 SV=5	Q13510	hPFFLDDR	1.076	0.8816	0.7584	0.8902
Acid ceramidase OS=Homo sapiens GN=ASAH1 PE=1 SV=5	Q13510	iMQVVDEk	1.174	1.366	0.695	0.5746
Acid ceramidase OS=Homo sapiens GN=ASAH1 PE=1 SV=5	Q13510	nMINTFVPSGk	1.168	1.161	0.6987	0.6758
Acid ceramidase OS=Homo sapiens GN=ASAH1 PE=1 SV=5	Q13510	wHELMLDk	1.209	1.239	0.6748	0.6335
Acid ceramidase OS=Homo sapiens GN=ASAH1 PE=1 SV=5	Q13510	wYVVQTNYDR	0.7419	0.5743	1.1	1.367
Peroxiredoxin-2 OS=Homo sapiens GN=PRDX2 PE=1 SV=5	P32119	aTAVVDGAFk	1.034	0.9973	0.07883	0.07782
Peroxiredoxin-2 OS=Homo sapiens GN=PRDX2 PE=1 SV=5	P32119	gLFIIDGk	1.027		0.07931
Peroxiredoxin-2 OS=Homo sapiens GN=PRDX2 PE=1 SV=5	P32119	iGkPAPDFk		1.512		0.05132
Peroxiredoxin-2 OS=Homo sapiens GN=PRDX2 PE=1 SV=5	P32119	lSEDYGVLk	1.219	1.015	0.06682	0.07646
Peroxiredoxin-2 OS=Homo sapiens GN=PRDX2 PE=1 SV=5	P32119	rLSEDYGVLk	0.2855	0.9907	No Values	0.07835
Small proline-rich protein 3 OS=Homo sapiens GN=SPRR3 PE=1 SV=2	Q9UBC9	iPEPGcTk	0.8203	0.8783	8.329	12.7
Small proline-rich protein 3 OS=Homo sapiens GN=SPRR3 PE=1 SV=2	Q9UBC9	lPEPcPSTVTPGPAQQk	1.894	Value Missing	3.607	3.339
Small proline-rich protein 3 OS=Homo sapiens GN=SPRR3 PE=1 SV=2	Q9UBC9	qPSQPPPQEIFVPTTk	1.307	1.303	5.229	8.555
Small proline-rich protein 3 OS=Homo sapiens GN=SPRR3 PE=1 SV=2	Q9UBC9	vPDQGFIk	1.521	1.927	4.493	5.788
Small proline-rich protein 3 OS=Homo sapiens GN=SPRR3 PE=1 SV=2	Q9UBC9	vPEPGcTk	0.934	1.111	7.316	10.03
Small proline-rich protein 3 OS=Homo sapiens GN=SPRR3 PE=1 SV=2	Q9UBC9	vPEPGSIk	0.5733	0.6891	11.92	16.18
Small proline-rich protein 3 OS=Homo sapiens GN=SPRR3 PE=1 SV=2	Q9UBC9	vPEPGYTk	0.7734	0.7808	8.834	14.28
Small proline-rich protein 3 OS=Homo sapiens GN=SPRR3 PE=1 SV=2	Q9UBC9	vPQPGNTk	1.048	0.9332	6.519	11.95
Beta-microseminoprotein OS=Homo sapiens GN=MSMB PE=1 SV=1	P08118	tcSVSEWII	1	0.951	8.747	7.546
Apolipoprotein A-IV OS=Homo sapiens GN=APOA4 PE=1 SV=3	P06727	aLVQQMEQLR	1.035	1.583	0.1798	0.1514
Apolipoprotein A-IV OS=Homo sapiens GN=APOA4 PE=1 SV=3	P06727	eNADSLQASLRPHADELk		0.9722		0.2465
Apolipoprotein A-IV OS=Homo sapiens GN=APOA4 PE=1 SV=3	P06727	iDQNVEELk	0.7678	0.9022	0.2422	0.2657
Apolipoprotein A-IV OS=Homo sapiens GN=APOA4 PE=1 SV=3	P06727	iDQTVEELR	1.082	1.158	0.1719	0.2069
Apolipoprotein A-IV OS=Homo sapiens GN=APOA4 PE=1 SV=3	P06727	iSASAEELR	0.6388	0.7033	0.2912	0.3408
Apolipoprotein A-IV OS=Homo sapiens GN=APOA4 PE=1 SV=3	P06727	lAPLAEDVR	1.059	1.013	0.1756	0.2367
Apolipoprotein A-IV OS=Homo sapiens GN=APOA4 PE=1 SV=3	P06727	lEPYADQLR	1.185	0.966	0.157	0.2481
Apolipoprotein A-IV OS=Homo sapiens GN=APOA4 PE=1 SV=3	P06727	lGEVNTYAGDLQk	1.243	0.7943	0.1497	0.3018
Apolipoprotein A-IV OS=Homo sapiens GN=APOA4 PE=1 SV=3	P06727	lTPYADEFk	0.8595	0.9057	0.2164	0.2646
Apolipoprotein A-IV OS=Homo sapiens GN=APOA4 PE=1 SV=3	P06727	lVPFATELHER	1.324	1.199	0.1404	0.1999
Apolipoprotein A-IV OS=Homo sapiens GN=APOA4 PE=1 SV=3	P06727	sLAPYAQDTQEk	0.8702	0.6597	0.2137	0.3633
Apolipoprotein A-IV OS=Homo sapiens GN=APOA4 PE=1 SV=3	P06727	tQVNTQAEQLR	1.29	1.533	0.1441	0.1563
WAP four-disulfide core domain protein 2 OS=Homo sapiens GN=WFDC2 PE=1 SV=2	Q14508	ccSAGcATFcSLPNDk	1.111	1.107	9.992	10.11
WAP four-disulfide core domain protein 2 OS=Homo sapiens GN=WFDC2 PE=1 SV=2	Q14508	dQcQVDSQcPGQMk	0.9989	1.982	11.12	5.651
WAP four-disulfide core domain protein 2 OS=Homo sapiens GN=WFDC2 PE=1 SV=2	Q14508	vScVTPNF	0.5925	0.6018	18.74	18.61
Serine protease inhibitor Kazal-type 5 OS=Homo sapiens GN=SPINK5 PE=1 SV=2	Q9NQ38	dLkPVcGDDGQTYNNPcMLcHENLIR	0.9642	0.7186	2.695	3.616
Serine protease inhibitor Kazal-type 5 OS=Homo sapiens GN=SPINK5 PE=1 SV=2	Q9NQ38	sYNNQcTMck		1.339		1.94
Collagen alpha-1(XII) chain OS=Homo sapiens GN=COL12A1 PE=1 SV=2	Q99715	gDTTNTVLQGLk	1.178	1.104	2.542	2.153
Collagen alpha-1(XII) chain OS=Homo sapiens GN=COL12A1 PE=1 SV=2	Q99715	gMTSSEPISIMEk	0.7248	0.6137	4.129	3.873
Collagen alpha-1(XII) chain OS=Homo sapiens GN=COL12A1 PE=1 SV=2	Q99715	gTWDHGASDVSLYR	1.209	1.194	2.475	1.992
Collagen alpha-1(XII) chain OS=Homo sapiens GN=COL12A1 PE=1 SV=2	Q99715	iTEVTSEGFR	1.613	1.465	1.856	1.622
Collagen alpha-1(XII) chain OS=Homo sapiens GN=COL12A1 PE=1 SV=2	Q99715	iTVDPTTDGPTk	1.761	1.743	1.7	1.363
Collagen alpha-1(XII) chain OS=Homo sapiens GN=COL12A1 PE=1 SV=2	Q99715	nVQVYNPTPNSLDVR	1.27	0.722	2.357	3.292
Collagen alpha-1(XII) chain OS=Homo sapiens GN=COL12A1 PE=1 SV=2	Q99715	qHALSVGPQTTTLSVR	0.741	Value Missing	4.039	1.542
Collagen alpha-1(XII) chain OS=Homo sapiens GN=COL12A1 PE=1 SV=2	Q99715	vILTPMTAGSR	0.8059		3.714
Monocyte differentiation antigen CD14 OS=Homo sapiens GN=CD14 PE=1 SV=2	P08571	aTVNPSAPR	1.314	1.341	0.9626	0.9486
Monocyte differentiation antigen CD14 OS=Homo sapiens GN=CD14 PE=1 SV=2	P08571	eLTLEDLk	0.7903	0.7069	1.6	1.8
Monocyte differentiation antigen CD14 OS=Homo sapiens GN=CD14 PE=1 SV=2	P08571	lTVGAAQVPAQLLVGALR	1.049	0.9899	1.206	1.285
Monocyte differentiation antigen CD14 OS=Homo sapiens GN=CD14 PE=1 SV=2	P08571	vLDLScNR	0.8041	1.076	1.573	1.183
Osteopontin OS=Homo sapiens GN=SPP1 PE=1 SV=1	P10451	dSYETSQLDDQSAETHSHk	1.145	1.528	0.6283	0.5114
Osteopontin OS=Homo sapiens GN=SPP1 PE=1 SV=1	P10451	gDSVVYGLR	0.8793	0.8295	0.8179	0.942
Osteopontin OS=Homo sapiens GN=SPP1 PE=1 SV=1	P10451	gDSVVyGLR	1.523		0.4723
Osteopontin OS=Homo sapiens GN=SPP1 PE=1 SV=1	P10451	gDSVVYGLRSk		0.4826		1.619
Osteopontin OS=Homo sapiens GN=SPP1 PE=1 SV=1	P10451	iSHELDSASSEVN	0.7965	0.6575	0.9029	1.188
Osteopontin OS=Homo sapiens GN=SPP1 PE=1 SV=1	P10451	kANDESNEHSDVIDSQELSk	0.62		1.16
Osteopontin OS=Homo sapiens GN=SPP1 PE=1 SV=1	P10451	qNLLAPQNAVSSEETNDFk	1.553	1.67	0.463	0.468
Osteopontin OS=Homo sapiens GN=SPP1 PE=1 SV=1	P10451	qNLLAPQNAVSSEETNDFkQETLPSk		1.905		0.4103
N-acetylglucosamine-6-sulfatase OS=Homo sapiens GN=GNS PE=1 SV=3	P15586	aFQNVFAPR	1.179	1.073	0.5646	0.4918
N-acetylglucosamine-6-sulfatase OS=Homo sapiens GN=GNS PE=1 SV=3	P15586	lMMLQScSGPTcR	0.9654		0.6894
N-acetylglucosamine-6-sulfatase OS=Homo sapiens GN=GNS PE=1 SV=3	P15586	nFNIHGTNk	0.7953	0.7065	0.8368	0.7471
N-acetylglucosamine-6-sulfatase OS=Homo sapiens GN=GNS PE=1 SV=3	P15586	qLYEFDIk	1.115	1.056	0.5971	0.4997
N-acetylglucosamine-6-sulfatase OS=Homo sapiens GN=GNS PE=1 SV=3	P15586	sDVLVEYQGEGR	0.9533	0.9083	0.6981	0.5811
N-acetylglucosamine-6-sulfatase OS=Homo sapiens GN=GNS PE=1 SV=3	P15586	tIDPELLGk	1.091	1.525	0.6098	0.3461
N-acetylglucosamine-6-sulfatase OS=Homo sapiens GN=GNS PE=1 SV=3	P15586	tPGVFDPGYR	0.8333	0.8476	0.7986	0.6227
Epididymal secretory protein E1 OS=Homo sapiens GN=NPC2 PE=1 SV=1	P61916	dcGSVDGVIk	0.9728	1.007	1.484	1.292
Epididymal secretory protein E1 OS=Homo sapiens GN=NPC2 PE=1 SV=1	P61916	dkTYSYLNk		0.9085		1.432
Epididymal secretory protein E1 OS=Homo sapiens GN=NPC2 PE=1 SV=1	P61916	eVNVSPcPTQPcQLSk	1.029	1.011	1.403	1.287
Epididymal secretory protein E1 OS=Homo sapiens GN=NPC2 PE=1 SV=1	P61916	sGINcPIQk	1.002	1.077	1.441	1.208
Beta-galactosidase OS=Homo sapiens GN=GLB1 PE=1 SV=2	P16278	hHLGDDVVLFTTDGAHk	1.4	1.621	1.393	1.703
Beta-galactosidase OS=Homo sapiens GN=GLB1 PE=1 SV=2	P16278	mFEIDYSR		0.9822		2.809
Beta-galactosidase OS=Homo sapiens GN=GLB1 PE=1 SV=2	P16278	sSDPDYLAAVDk	0.9311	0.8316	2.095	3.318
Beta-galactosidase OS=Homo sapiens GN=GLB1 PE=1 SV=2	P16278	tTLPQDcSNPAPLSSPLNGVHDR	0.8242	0.705	2.366	1.694
Beta-galactosidase OS=Homo sapiens GN=GLB1 PE=1 SV=2	P16278	vPEGPIPPSTPk	1.25	1.408	1.56	1.96
Di-N-acetylchitobiase OS=Homo sapiens GN=CTBS PE=1 SV=1	Q01459	aTYIQNYR	0.9736	1.078	1.511	1.467
Di-N-acetylchitobiase OS=Homo sapiens GN=CTBS PE=1 SV=1	Q01459	dIIDPAFR	0.9676	1.032	1.521	1.532
Di-N-acetylchitobiase OS=Homo sapiens GN=CTBS PE=1 SV=1	Q01459	gAPcSDAAGR	1.256	0.8836	1.171	1.789
Di-N-acetylchitobiase OS=Homo sapiens GN=CTBS PE=1 SV=1	Q01459	qQTEEMWEVLkPk	1.322	1.21	1.113	1.307
Di-N-acetylchitobiase OS=Homo sapiens GN=CTBS PE=1 SV=1	Q01459	yDSELMcYAHSk	0.7539	0.895	1.952	1.766
Kallikrein-1 OS=Homo sapiens GN=KLK1 PE=1 SV=2	P06870	iLPNDEck		1.372		3.695
Kallikrein-1 OS=Homo sapiens GN=KLK1 PE=1 SV=2	P06870	iLPNDEckk	0.6467	0.6635	7.613	7.641
Kallikrein-1 OS=Homo sapiens GN=KLK1 PE=1 SV=2	P06870	lTEPADTITDAVk	1.012	1.013	4.865	5.006
Kallikrein-1 OS=Homo sapiens GN=KLK1 PE=1 SV=2	P06870	qADEDySHDLMLLR		1.24		4.087
Kallikrein-1 OS=Homo sapiens GN=KLK1 PE=1 SV=2	P06870	wIEDTIAENS	1.155	0.9406	4.262	4.685
Multiple epidermal growth factor-like domains protein 8 OS=Homo sapiens GN=MEGF8 PE=1 SV=2	Q7Z7M0	cEPGFLGR		0.9741		1.957
Multiple epidermal growth factor-like domains protein 8 OS=Homo sapiens GN=MEGF8 PE=1 SV=2	Q7Z7M0	cMEGGLSGPR	0.9177	0.6616	1.508	2.882
Multiple epidermal growth factor-like domains protein 8 OS=Homo sapiens GN=MEGF8 PE=1 SV=2	Q7Z7M0	fLDTGVVQSDR	0.8779	0.9599	1.576	1.986
Multiple epidermal growth factor-like domains protein 8 OS=Homo sapiens GN=MEGF8 PE=1 SV=2	Q7Z7M0	gPLLASLSGSTRPPPIEASSGk	1.223		1.131
Multiple epidermal growth factor-like domains protein 8 OS=Homo sapiens GN=MEGF8 PE=1 SV=2	Q7Z7M0	lGcGGSPcSPMPR		0.964		1.977
Multiple epidermal growth factor-like domains protein 8 OS=Homo sapiens GN=MEGF8 PE=1 SV=2	Q7Z7M0	tLQPGDGEASTPR	1.059		1.306
Multiple epidermal growth factor-like domains protein 8 OS=Homo sapiens GN=MEGF8 PE=1 SV=2	Q7Z7M0	vGGLLPPGGGAAR	1.181	1.254	1.171	1.52
Prostatic acid phosphatase OS=Homo sapiens GN=ACPP PE=1 SV=3	P15309	aTQIPSYk	0.8011	0.8865	11.76	12.22
Prostatic acid phosphatase OS=Homo sapiens GN=ACPP PE=1 SV=3	P15309	dFIATLGk	0.8962	1.033	10.52	10.48
Prostatic acid phosphatase OS=Homo sapiens GN=ACPP PE=1 SV=3	P15309	fQELESETLk	0.8677	1.081	10.86	10.02
Prostatic acid phosphatase OS=Homo sapiens GN=ACPP PE=1 SV=3	P15309	sPIDTFPTDPIk	1.647	1.25	5.721	8.667
Alpha-N-acetylglucosaminidase OS=Homo sapiens GN=NAGLU PE=1 SV=2	P54802	aAAVSEAEADFYEQNSR	1.028	1.308	2.248	1.922
Alpha-N-acetylglucosaminidase OS=Homo sapiens GN=NAGLU PE=1 SV=2	P54802	aVLGAVPR	0.8135	0.7614	2.842	3.301
Alpha-N-acetylglucosaminidase OS=Homo sapiens GN=NAGLU PE=1 SV=2	P54802	gDTVDLAk	0.9268	0.8902	2.494	2.823
Alpha-N-acetylglucosaminidase OS=Homo sapiens GN=NAGLU PE=1 SV=2	P54802	gSTGVAAAAGLHR	1.212	1.165	1.907	2.158
Alpha-N-acetylglucosaminidase OS=Homo sapiens GN=NAGLU PE=1 SV=2	P54802	lLLTSAPSLATSPAFR	1.849		1.25
Alpha-N-acetylglucosaminidase OS=Homo sapiens GN=NAGLU PE=1 SV=2	P54802	sDVFEAWR	0.913	1.035	2.532	2.429
Alpha-N-acetylglucosaminidase OS=Homo sapiens GN=NAGLU PE=1 SV=2	P54802	yGVSHPDAGAAWR	0.9756		2.37
Complement C1r subcomponent-like protein OS=Homo sapiens GN=C1RL PE=1 SV=2	Q9NZP8	eAcNAWLQk	0.6833	0.7773	2.547	2.709
Complement C1r subcomponent-like protein OS=Homo sapiens GN=C1RL PE=1 SV=2	Q9NZP8	gSEAINAPGDNPAk	1.035	1.147	1.682	1.835
Complement C1r subcomponent-like protein OS=Homo sapiens GN=C1RL PE=1 SV=2	Q9NZP8	qRPEVFSDNMFcVGDETQR	1.061	1.257	1.64	1.674
Complement C1r subcomponent-like protein OS=Homo sapiens GN=C1RL PE=1 SV=2	Q9NZP8	vVVHPDYR	1.69	0.8554	1.029	2.461
Ig kappa chain V-III region VG (Fragment) OS=Homo sapiens PE=1 SV=1	P04433	lLIYDASNR	1.042	1.042	0.3065	0.2813
Cathepsin D OS=Homo sapiens GN=CTSD PE=1 SV=1	P07339	dPDAQPGGELMLGGTDSk	1.178	1.142	0.473	0.5748
Cathepsin D OS=Homo sapiens GN=CTSD PE=1 SV=1	P07339	lSPEDYTLk	1.087	1.106	0.5124	0.5935
Cathepsin D OS=Homo sapiens GN=CTSD PE=1 SV=1	P07339	qPGITFIAAk	0.906	0.8875	0.6149	0.7399
Cathepsin D OS=Homo sapiens GN=CTSD PE=1 SV=1	P07339	qVFGEATk	0.831	0.9188	0.6703	0.7146
Fibrinogen gamma chain OS=Homo sapiens GN=FGG PE=1 SV=3	P02679	dNccILDER	1.151		0.2959
Fibrinogen gamma chain OS=Homo sapiens GN=FGG PE=1 SV=3	P02679	dTVQIHDITGk	0.6997	0.6403	0.4868	0.6179
Fibrinogen gamma chain OS=Homo sapiens GN=FGG PE=1 SV=3	P02679	kMLEEIMk	1.031		0.3306
Fibrinogen gamma chain OS=Homo sapiens GN=FGG PE=1 SV=3	P02679	lDGSVDFk	1.134	1.197	0.3005	0.3305
Fibrinogen gamma chain OS=Homo sapiens GN=FGG PE=1 SV=3	P02679	lTIGEGQQHHLGGAk	1.206	0.9749	0.2823	0.4058
Fibrinogen gamma chain OS=Homo sapiens GN=FGG PE=1 SV=3	P02679	qSGLYFIkPLk		1.265		0.3127
Fibrinogen gamma chain OS=Homo sapiens GN=FGG PE=1 SV=3	P02679	rLDGSVDFk	1.113		0.3059
Fibrinogen gamma chain OS=Homo sapiens GN=FGG PE=1 SV=3	P02679	tSTADYAMFk	0.8992	1.032	0.3788	0.3833
Fibrinogen gamma chain OS=Homo sapiens GN=FGG PE=1 SV=3	P02679	vELEDWNGR	0.9552	0.8256	0.3566	0.4792
Fibrinogen gamma chain OS=Homo sapiens GN=FGG PE=1 SV=3	P02679	yEASILTHDSSIR	0.713	0.8528	0.4778	0.4639
Fibrinogen gamma chain OS=Homo sapiens GN=FGG PE=1 SV=3	P02679	yLQEIYNSNNQk	1.179	1.292	0.2888	0.3063
Prolow-density lipoprotein receptor-related protein 1 OS=Homo sapiens GN=LRP1 PE=1 SV=2	Q07954	cLEGAcVVNk	1.789	0.9912	4.045	7.338
Prolow-density lipoprotein receptor-related protein 1 OS=Homo sapiens GN=LRP1 PE=1 SV=2	Q07954	cTAYFEGSR	0.5707	0.5909	12.68	12.31
Prolow-density lipoprotein receptor-related protein 1 OS=Homo sapiens GN=LRP1 PE=1 SV=2	Q07954	dQITcISk	1.068	0.8884	6.775	8.187
Prolow-density lipoprotein receptor-related protein 1 OS=Homo sapiens GN=LRP1 PE=1 SV=2	Q07954	iLQDDLTcR	1.12	1.492	6.458	4.875
Prolow-density lipoprotein receptor-related protein 1 OS=Homo sapiens GN=LRP1 PE=1 SV=2	Q07954	tAcGVGEFR	1.081	1.413	6.696	5.148
Phosphoinositide-3-kinase-interacting protein 1 OS=Homo sapiens GN=PIK3IP1 PE=1 SV=2	Q96FE7	eDQTSPAPGLR	0.5018	0.5712	5.668	2.123
Phosphoinositide-3-kinase-interacting protein 1 OS=Homo sapiens GN=PIK3IP1 PE=1 SV=2	Q96FE7	gPWcyVSGEAGVPEk	0.7958		3.574
Phosphoinositide-3-kinase-interacting protein 1 OS=Homo sapiens GN=PIK3IP1 PE=1 SV=2	Q96FE7	sEAAAVQPVIGISQR	4.507	1.98	0.6311	0.6123
Keratin, type I cytoskeletal 9 OS=Homo sapiens GN=KRT9 PE=1 SV=3	P35527	dIENQYETQITQIEHEVSSSGQEVQSSAk	1.515		1.45
Keratin, type I cytoskeletal 9 OS=Homo sapiens GN=KRT9 PE=1 SV=3	P35527	fEMEQNLR	0.9291	1.078	2.364	2.2
Keratin, type I cytoskeletal 9 OS=Homo sapiens GN=KRT9 PE=1 SV=3	P35527	gGSGGSYGGGGSGGGYGGGSGSR	1.095	0.7673	2.007	3.091
Keratin, type I cytoskeletal 9 OS=Homo sapiens GN=KRT9 PE=1 SV=3	P35527	gGSGGSYGR	0.9227	0.8381	2.381	2.83
Keratin, type I cytoskeletal 9 OS=Homo sapiens GN=KRT9 PE=1 SV=3	P35527	qEYEQLIAk	0.9157	1.011	2.399	2.346
Keratin, type I cytoskeletal 9 OS=Homo sapiens GN=KRT9 PE=1 SV=3	P35527	qGVDADINGLR	0.8963	1.07	2.451	2.215
Keratin, type I cytoskeletal 9 OS=Homo sapiens GN=KRT9 PE=1 SV=3	P35527	qVLDNLTMEk	1.333	1.104	1.648	2.149
Keratin, type I cytoskeletal 9 OS=Homo sapiens GN=KRT9 PE=1 SV=3	P35527	sGGGGGGGLGSGGSIR	0.7426	1.298	2.958	1.827
Keratin, type I cytoskeletal 9 OS=Homo sapiens GN=KRT9 PE=1 SV=3	P35527	sTMQELNSR	0.8265	0.8506	2.658	2.788
Keratin, type I cytoskeletal 9 OS=Homo sapiens GN=KRT9 PE=1 SV=3	P35527	tLLDIDNTR	1.03	1.042	2.133	2.276
Keratin, type I cytoskeletal 9 OS=Homo sapiens GN=KRT9 PE=1 SV=3	P35527	vQALEEANNDLENk	1.08	0.9354	2.035	2.535
Dipeptidyl peptidase 2 OS=Homo sapiens GN=DPP7 PE=1 SV=3	Q9UHL4	aSHPEDPASVVEAR		1.17		0.901
Dipeptidyl peptidase 2 OS=Homo sapiens GN=DPP7 PE=1 SV=3	Q9UHL4	dVTADFEGQSPk	1.099	1.067	1.16	0.9873
Dipeptidyl peptidase 2 OS=Homo sapiens GN=DPP7 PE=1 SV=3	Q9UHL4	gALLVFAEHR	0.9645	0.837	1.322	1.259
Dipeptidyl peptidase 2 OS=Homo sapiens GN=DPP7 PE=1 SV=3	Q9UHL4	lDHFNFER	1.275		1
Dipeptidyl peptidase 2 OS=Homo sapiens GN=DPP7 PE=1 SV=3	Q9UHL4	lYHScADPTGcGTGPDAR	0.691	0.7758	1.845	1.358
Dipeptidyl peptidase 2 OS=Homo sapiens GN=DPP7 PE=1 SV=3	Q9UHL4	lyHScADPTGcGTGPDAR	0.9411	1.024	1.355	1.03
Transthyretin OS=Homo sapiens GN=TTR PE=1 SV=1	P02766	aADDTWEPFASGk	1.255	1.115	0.09425	0.1343
Transthyretin OS=Homo sapiens GN=TTR PE=1 SV=1	P02766	gSPAINVAVHVFR	0.8601	1.138	0.1376	0.1316
Transthyretin OS=Homo sapiens GN=TTR PE=1 SV=1	P02766	kAADDTWEPFASGk	1.282	0.4914	0.09229	0.2606
Fibulin-2 OS=Homo sapiens GN=FBLN2 PE=1 SV=2	P98095	aLTcEPGYALk	0.8589		2.706
Fibulin-2 OS=Homo sapiens GN=FBLN2 PE=1 SV=2	P98095	hccVSYLQEk	0.9804		2.371
Fibulin-2 OS=Homo sapiens GN=FBLN2 PE=1 SV=2	P98095	scMAGVLGAk		1.302		2.698
Fibulin-2 OS=Homo sapiens GN=FBLN2 PE=1 SV=2	P98095	yAAGHTVHLPPcR	1	0.9133	2.325	3.847
Beta-hexosaminidase subunit beta OS=Homo sapiens GN=HEXB PE=1 SV=3	P07686	dLLTPcYSR	0.5336		2.411
Beta-hexosaminidase subunit beta OS=Homo sapiens GN=HEXB PE=1 SV=3	P07686	gIAAQPLYAGYcNHENM	0.9291		1.384
Beta-hexosaminidase subunit beta OS=Homo sapiens GN=HEXB PE=1 SV=3	P07686	tLDAMAFNk	1.286	1.038	1	1.211
Beta-hexosaminidase subunit beta OS=Homo sapiens GN=HEXB PE=1 SV=3	P07686	vEPLDFGGTQk	1.088	1.092	1.182	1.151
Sortilin-related receptor OS=Homo sapiens GN=SORL1 PE=1 SV=2	Q92673	aADLLLHSk	0.818	0.8326	2.904	3.505
Sortilin-related receptor OS=Homo sapiens GN=SORL1 PE=1 SV=2	Q92673	cQESGTcIPLSYk		1.233		2.368
Sortilin-related receptor OS=Homo sapiens GN=SORL1 PE=1 SV=2	Q92673	eNQEVILEEVR	1.212	1.196	1.959	2.44
Sortilin-related receptor OS=Homo sapiens GN=SORL1 PE=1 SV=2	Q92673	eSAPGLIIATGSVGk	0.9708		2.447
Sortilin-related receptor OS=Homo sapiens GN=SORL1 PE=1 SV=2	Q92673	ncPTTIcDLDTQFR	0.894		2.657
Sortilin-related receptor OS=Homo sapiens GN=SORL1 PE=1 SV=2	Q92673	sAALQPEPIk	1.1		2.16
Sortilin-related receptor OS=Homo sapiens GN=SORL1 PE=1 SV=2	Q92673	tNLYISEAEGLk		0.8619		3.386
Mucin-5B OS=Homo sapiens GN=MUC5B PE=1 SV=3	Q9HC84	aAGGAVcEQPLGLEcR	0.05403	0.8503	2.694	2.756
Mucin-5B OS=Homo sapiens GN=MUC5B PE=1 SV=3	Q9HC84	aQAQPGVPLR	1.013	0.9924	4.26	2.362
Mucin-5B OS=Homo sapiens GN=MUC5B PE=1 SV=3	Q9HC84	aVTLSLDGGDTAIR	1.047	1.004	4.121	2.335
Mucin-5B OS=Homo sapiens GN=MUC5B PE=1 SV=3	Q9HC84	cPPSQPFFNEDQMk	1.116		3.867
Mucin-5B OS=Homo sapiens GN=MUC5B PE=1 SV=3	Q9HC84	dPcTANPFR	0.9881		4.368
Mucin-5B OS=Homo sapiens GN=MUC5B PE=1 SV=3	Q9HC84	lSPScPDALAPk	2.049		2.107
Mucin-5B OS=Homo sapiens GN=MUC5B PE=1 SV=3	Q9HC84	lTDPNSAFSR		0.9194		2.549
Mucin-5B OS=Homo sapiens GN=MUC5B PE=1 SV=3	Q9HC84	tFDGDVFR	1.263	1.414	3.418	1.658
Mucin-5B OS=Homo sapiens GN=MUC5B PE=1 SV=3	Q9HC84	tGLLVEQSGDYIk	1.152	0.8037	3.746	2.916
Endosialin OS=Homo sapiens GN=CD248 PE=1 SV=1	Q9HCU0	aAcGPSScYALFPR	1.019	1.201	6.531	3.843
Endosialin OS=Homo sapiens GN=CD248 PE=1 SV=1	Q9HCU0	cVALEASGEHR	0.7793	0.6752	8.539	6.836
Endosialin OS=Homo sapiens GN=CD248 PE=1 SV=1	Q9HCU0	eLGGDLATPR	1.09	1.209	6.103	3.817
Endosialin OS=Homo sapiens GN=CD248 PE=1 SV=1	Q9HCU0	gASLLcVk	1.128	0.9889	5.898	4.667
Endosialin OS=Homo sapiens GN=CD248 PE=1 SV=1	Q9HCU0	vDSLVGAGPASR	1	1.184	6.654	3.898
Vascular cell adhesion protein 1 OS=Homo sapiens GN=VCAM1 PE=1 SV=1	P19320	cSVADVYPFDR	1.159	0.8333	0.5679	0.8816
Vascular cell adhesion protein 1 OS=Homo sapiens GN=VCAM1 PE=1 SV=1	P19320	dPEIHLSGPLEAGkPITVk	0.7663	0.9239	0.8591	0.795
Vascular cell adhesion protein 1 OS=Homo sapiens GN=VCAM1 PE=1 SV=1	P19320	eLQVYISPk	0.9619	0.8144	0.6844	0.902
Vascular cell adhesion protein 1 OS=Homo sapiens GN=VCAM1 PE=1 SV=1	P19320	lHIDEMDSVPTVR	0.9322	0.913	0.7062	0.8046
Vascular cell adhesion protein 1 OS=Homo sapiens GN=VCAM1 PE=1 SV=1	P19320	nTVISVNPSTk	1.154	1.176	0.5703	0.6247
Vascular cell adhesion protein 1 OS=Homo sapiens GN=VCAM1 PE=1 SV=1	P19320	tQIDSPLNGk	1.156	1.22	0.5695	0.6019
CD5 antigen-like OS=Homo sapiens GN=CD5L PE=1 SV=1	O43866	cYGPGVGR	2.001		0.2708
CD5 antigen-like OS=Homo sapiens GN=CD5L PE=1 SV=1	O43866	eATLQDcPSGPWGk	1.235	1.312	0.4388	0.347
CD5 antigen-like OS=Homo sapiens GN=CD5L PE=1 SV=1	O43866	eLGcGAASGTPSGILYEPPAEk	0.5521	0.5489	0.9815	0.8296
CD5 antigen-like OS=Homo sapiens GN=CD5L PE=1 SV=1	O43866	lVGGDNLcSGR	0.9145	1.226	0.5925	0.3715
Urokinase-type plasminogen activator OS=Homo sapiens GN=PLAU PE=1 SV=2	P00749	dYSADTLAHHNDIALLk	0.8094	0.882	3.557	3.067
Urokinase-type plasminogen activator OS=Homo sapiens GN=PLAU PE=1 SV=2	P00749	fEVENLILHk		0.8574		3.155
Urokinase-type plasminogen activator OS=Homo sapiens GN=PLAU PE=1 SV=2	P00749	kEDYIVYLGR	0.7115	0.5642	4.047	4.795
Urokinase-type plasminogen activator OS=Homo sapiens GN=PLAU PE=1 SV=2	P00749	kPSSPPEELk		1.432		1.889
Urokinase-type plasminogen activator OS=Homo sapiens GN=PLAU PE=1 SV=2	P00749	lNSNTQGEMk		0.866		3.124
Urokinase-type plasminogen activator OS=Homo sapiens GN=PLAU PE=1 SV=2	P00749	mLcAADPQWk	1.03	0.9927	2.795	2.725
Urokinase-type plasminogen activator OS=Homo sapiens GN=PLAU PE=1 SV=2	P00749	sDALQLGLGk	2.834	2.321	1.016	1.165
Urokinase-type plasminogen activator OS=Homo sapiens GN=PLAU PE=1 SV=2	P00749	tcYEGNGHFYR	0.8315	0.8798	3.463	3.075
Urokinase-type plasminogen activator OS=Homo sapiens GN=PLAU PE=1 SV=2	P00749	tDScQGDSGGPLVcSLQGR	0.9111	1.041	3.16	2.599
Cadherin-1 OS=Homo sapiens GN=CDH1 PE=1 SV=3	P12830	mALEVGDYk	1	1	4.813	10.77
Lysozyme C OS=Homo sapiens GN=LYZ PE=1 SV=1	P61626	qYVQGcGV	1.138	1.01	2.978	5.849
Lysozyme C OS=Homo sapiens GN=LYZ PE=1 SV=1	P61626	sTDYGIFQINSR	1.028	0.9243	3.297	6.393
Lysozyme C OS=Homo sapiens GN=LYZ PE=1 SV=1	P61626	wESGYNTR	0.7584	1.262	4.468	4.682
Desmoglein-2 OS=Homo sapiens GN=DSG2 PE=1 SV=2	Q14126	gNNVEkPLELR		0.9556		1.005
Desmoglein-2 OS=Homo sapiens GN=DSG2 PE=1 SV=2	Q14126	iVAISEDYPR	1	1.029	0.7851	0.9328
Complement component C7 OS=Homo sapiens GN=C7 PE=1 SV=2	P10643	aASGTQNNVLR	3.204	2.544	0.4108	0.431
Complement component C7 OS=Homo sapiens GN=C7 PE=1 SV=2	P10643	acGAcPLWGk	0.6861		1.918
Complement component C7 OS=Homo sapiens GN=C7 PE=1 SV=2	P10643	cFSGQcISk		1.101		0.9958
Complement component C7 OS=Homo sapiens GN=C7 PE=1 SV=2	P10643	dScTLPASAEk	0.1866	0.4549	7.054	2.41
Complement component C7 OS=Homo sapiens GN=C7 PE=1 SV=2	P10643	eQTMSEcEAGALR	0.7275	0.6408	1.809	1.711
Complement component C7 OS=Homo sapiens GN=C7 PE=1 SV=2	P10643	eVPcASVk		1.901		0.5766
Complement component C7 OS=Homo sapiens GN=C7 PE=1 SV=2	P10643	iLPLTVck	0.5645	0.5142	2.332	2.132
Complement component C7 OS=Homo sapiens GN=C7 PE=1 SV=2	P10643	mPYEcGPSLDVcAQDER	0.8707		1.512
Complement component C7 OS=Homo sapiens GN=C7 PE=1 SV=2	P10643	vLFYVDSEk	2.053	2.699	0.6412	0.4061
Complement component C7 OS=Homo sapiens GN=C7 PE=1 SV=2	P10643	wLVGEMHcQk	1.458	1.115	0.9026	0.9831
Versican core protein OS=Homo sapiens GN=VCAN PE=1 SV=3	P13611	aQcGGGLLGVR	2.321	2.512	0.4306	0.2962
Versican core protein OS=Homo sapiens GN=VCAN PE=1 SV=3	P13611	fTFEEAAk	2.006	1.737	0.4982	0.4282
Versican core protein OS=Homo sapiens GN=VCAN PE=1 SV=3	P13611	iTEEFLGk	0.4651	0.4099	2.149	1.815
Versican core protein OS=Homo sapiens GN=VCAN PE=1 SV=3	P13611	lGEPNYGAEIR	0.6774	0.5644	1.476	1.318
Versican core protein OS=Homo sapiens GN=VCAN PE=1 SV=3	P13611	tDGQVSGEAIk	0.9219	0.7476	1.084	0.9951
Versican core protein OS=Homo sapiens GN=VCAN PE=1 SV=3	P13611	tQEEYEDk	0.516		1.937
Versican core protein OS=Homo sapiens GN=VCAN PE=1 SV=3	P13611	yTLNFEAAQk		2.334		0.3188
Protocadherin Fat 4 OS=Homo sapiens GN=FAT4 PE=1 SV=2	Q6V0I7	eGEPIGTNVISIEAASPR		1		0.9279
Protocadherin Fat 4 OS=Homo sapiens GN=FAT4 PE=1 SV=2	Q6V0I7	hSFIVTSSDR	1.08		2.912
Protocadherin Fat 4 OS=Homo sapiens GN=FAT4 PE=1 SV=2	Q6V0I7	lAVSSVLk	0.9466		3.323
Protein S100-A8 OS=Homo sapiens GN=S100A8 PE=1 SV=1	P05109	aLNSIIDVYHk	2.432	1.28	0.7502	1.564
Protein S100-A8 OS=Homo sapiens GN=S100A8 PE=1 SV=1	P05109	gNFHAVYR	1.127	0.9936	1.62	2.015
Protein S100-A8 OS=Homo sapiens GN=S100A8 PE=1 SV=1	P05109	kLLETEcPQYIR	0.7356		2.481
Protein S100-A8 OS=Homo sapiens GN=S100A8 PE=1 SV=1	P05109	lLETEcPQYIR	0.7713	0.758	2.366	2.641
Inter-alpha-trypsin inhibitor heavy chain H1 OS=Homo sapiens GN=ITIH1 PE=1 SV=3	P19827	aAISGENAGLVR	1.089	1.216	0.1324	0.08006
Inter-alpha-trypsin inhibitor heavy chain H1 OS=Homo sapiens GN=ITIH1 PE=1 SV=3	P19827	eLAAQTIk	0.9604	0.9093	0.1502	0.1071
Inter-alpha-trypsin inhibitor heavy chain H1 OS=Homo sapiens GN=ITIH1 PE=1 SV=3	P19827	kAAISGENAGLVR	0.972	0.6151	0.1484	0.1583
Inter-alpha-trypsin inhibitor heavy chain H1 OS=Homo sapiens GN=ITIH1 PE=1 SV=3	P19827	lDAQASFLPk		1.094		0.08901
Inter-alpha-trypsin inhibitor heavy chain H1 OS=Homo sapiens GN=ITIH1 PE=1 SV=3	P19827	qAVDTAVDGVFIR	1.276	1.161	0.113	0.08389
Inter-alpha-trypsin inhibitor heavy chain H1 OS=Homo sapiens GN=ITIH1 PE=1 SV=3	P19827	qYYEGSEIVVAGR	1.038	0.8605	0.1389	0.1131
Inter-alpha-trypsin inhibitor heavy chain H1 OS=Homo sapiens GN=ITIH1 PE=1 SV=3	P19827	sPGQHDGTYFGR	0.7565		0.1906
Apolipoprotein A-I OS=Homo sapiens GN=APOA1 PE=1 SV=1	P02647	lSPLGEEMR	1.04	0.8888	0.1473	0.1299
Apolipoprotein A-I OS=Homo sapiens GN=APOA1 PE=1 SV=1	P02647	tHLAPYSDELR	1.267	1.222	0.1209	0.09445
Apolipoprotein A-I OS=Homo sapiens GN=APOA1 PE=1 SV=1	P02647	vQPYLDDFQk	0.8365	0.8616	0.183	0.134
Fibrinogen beta chain OS=Homo sapiens GN=FGB PE=1 SV=2	P02675	aHYGGFTVQNEANk		1.223		0.3067
Fibrinogen beta chain OS=Homo sapiens GN=FGB PE=1 SV=2	P02675	dNDGWLTSDPR	0.8904		0.5163
Fibrinogen beta chain OS=Homo sapiens GN=FGB PE=1 SV=2	P02675	dNENVVNEYSSELEk		0.6153		0.6097
Fibrinogen beta chain OS=Homo sapiens GN=FGB PE=1 SV=2	P02675	eDGGGWWYNR	0.8763	0.7335	0.5247	0.5114
Fibrinogen beta chain OS=Homo sapiens GN=FGB PE=1 SV=2	P02675	eEAPSLRPAPPPISGGGYR	0.9435		0.4873
Fibrinogen beta chain OS=Homo sapiens GN=FGB PE=1 SV=2	P02675	gGETSEMYLIQPDSSVkPYR	0.9249	1.239	0.4971	0.3028
Fibrinogen beta chain OS=Homo sapiens GN=FGB PE=1 SV=2	P02675	qDGSVDFGR		0.9918		0.3782
Fibrinogen beta chain OS=Homo sapiens GN=FGB PE=1 SV=2	P02675	qGFGNVATNTDGk	1.392	1.284	0.3302	0.2921
Fibrinogen beta chain OS=Homo sapiens GN=FGB PE=1 SV=2	P02675	tPcTVScNIPVVSGk	0.9021	0.6919	0.5097	0.5421
Lumican OS=Homo sapiens GN=LUM PE=1 SV=2	P51884	iLGPLSYSk	0.8828		0.6142
Lumican OS=Homo sapiens GN=LUM PE=1 SV=2	P51884	iSNIPDEYFk	0.9571	1.089	0.5665	0.6381
Lumican OS=Homo sapiens GN=LUM PE=1 SV=2	P51884	lkEDAVSAAFk	0.8973		0.6042
Lumican OS=Homo sapiens GN=LUM PE=1 SV=2	P51884	nNQIDHIDEk	1.048	0.377	0.5175	1.844
Lumican OS=Homo sapiens GN=LUM PE=1 SV=2	P51884	sLEDLQLTHNk	1.352	1.65	0.401	0.4212
Lumican OS=Homo sapiens GN=LUM PE=1 SV=2	P51884	sVPMVPPGIk	1.083	1.026	0.5006	0.6773
Lumican OS=Homo sapiens GN=LUM PE=1 SV=2	P51884	vANEVTLN	1.015	1.129	0.5343	0.6155
Golgi apparatus protein 1 OS=Homo sapiens GN=GLG1 PE=1 SV=2	Q92896	akDDSELEGQVIScLk		1.255		2.462
Golgi apparatus protein 1 OS=Homo sapiens GN=GLG1 PE=1 SV=2	Q92896	aLNEAcESVIQTAck	1.207	0.9608	2.339	3.217
Golgi apparatus protein 1 OS=Homo sapiens GN=GLG1 PE=1 SV=2	Q92896	cNVENLPR	0.7796	1.362	3.622	2.27
Golgi apparatus protein 1 OS=Homo sapiens GN=GLG1 PE=1 SV=2	Q92896	lDPALQDk	0.7163	1.008	3.942	3.065
Golgi apparatus protein 1 OS=Homo sapiens GN=GLG1 PE=1 SV=2	Q92896	vAELSSDDFHLDR		0.6457		4.787
Golgi apparatus protein 1 OS=Homo sapiens GN=GLG1 PE=1 SV=2	Q92896	vEELEMTEDIR	1.716		1.646
Neprilysin OS=Homo sapiens GN=MME PE=1 SV=2	P08473	aIAQLNSk	0.9099	0.9293	4.463	4.844
Neprilysin OS=Homo sapiens GN=MME PE=1 SV=2	P08473	iGYPDDIVSNDNk	0.8885	1.1	4.57	4.094
Neprilysin OS=Homo sapiens GN=MME PE=1 SV=2	P08473	lLPGLDLNHk	0.677	0.7938	5.999	5.671
Neprilysin OS=Homo sapiens GN=MME PE=1 SV=2	P08473	nDPMLLYNk	1.462	1.317	2.778	3.419
Neprilysin OS=Homo sapiens GN=MME PE=1 SV=2	P08473	nSVNHVIHIDQPR	1.008	0.9659	4.027	4.66
Neprilysin OS=Homo sapiens GN=MME PE=1 SV=2	P08473	nVIPETSSR	0.9524	0.9981	4.264	4.51
Neprilysin OS=Homo sapiens GN=MME PE=1 SV=2	P08473	tEDIVAVQk		1.205		3.736
Neprilysin OS=Homo sapiens GN=MME PE=1 SV=2	P08473	yAcGGWLk	1.067	0.873	3.805	5.156
Neprilysin OS=Homo sapiens GN=MME PE=1 SV=2	P08473	yGASWTAEk		1.188		3.789
Keratin, type II cytoskeletal 2 epidermal OS=Homo sapiens GN=KRT2 PE=1 SV=2	P35908	dVDNAYMIk		1.083		1.295
Keratin, type II cytoskeletal 2 epidermal OS=Homo sapiens GN=KRT2 PE=1 SV=2	P35908	dYQELMNVk	0.8518		2.384
Keratin, type II cytoskeletal 2 epidermal OS=Homo sapiens GN=KRT2 PE=1 SV=2	P35908	gFSSGSAVVSGGSR	0.8501	1.084	2.389	1.294
Keratin, type II cytoskeletal 2 epidermal OS=Homo sapiens GN=KRT2 PE=1 SV=2	P35908	gGGGGGFR	0.7997	0.9115	2.54	1.54
Keratin, type II cytoskeletal 2 epidermal OS=Homo sapiens GN=KRT2 PE=1 SV=2	P35908	gGSGGGGSISGGGYGSGGGSGGR	0.8853		2.294
Keratin, type II cytoskeletal 2 epidermal OS=Homo sapiens GN=KRT2 PE=1 SV=2	P35908	gGSISGGGYGSGGGk	0.9733		2.087
Keratin, type II cytoskeletal 2 epidermal OS=Homo sapiens GN=KRT2 PE=1 SV=2	P35908	lQGEIAHVk	1.152	0.9428	1.763	1.489
Keratin, type II cytoskeletal 2 epidermal OS=Homo sapiens GN=KRT2 PE=1 SV=2	P35908	nVQDAIADAEQR	1.473		1.379
Keratin, type II cytoskeletal 2 epidermal OS=Homo sapiens GN=KRT2 PE=1 SV=2	P35908	sLVGLGGTk	1.113	1.132	1.824	1.239
Keratin, type II cytoskeletal 2 epidermal OS=Homo sapiens GN=KRT2 PE=1 SV=2	P35908	tAAENDFVTLk		1.533		0.9158
Keratin, type II cytoskeletal 2 epidermal OS=Homo sapiens GN=KRT2 PE=1 SV=2	P35908	vDPEIQNVk		0.9225		1.521
Keratin, type II cytoskeletal 2 epidermal OS=Homo sapiens GN=KRT2 PE=1 SV=2	P35908	yEELQVTVGR	1.161	0.7667	1.749	1.831
Keratin, type II cytoskeletal 2 epidermal OS=Homo sapiens GN=KRT2 PE=1 SV=2	P35908	yLDGLTAER	1.127		1.802
Collectin-12 OS=Homo sapiens GN=COLEC12 PE=1 SV=3	Q5KU26	cYYFSVEk	0.8535	1.066	7.971	5.192
Collectin-12 OS=Homo sapiens GN=COLEC12 PE=1 SV=3	Q5KU26	eSHWIGLTDSER	1.459		4.662
Collectin-12 OS=Homo sapiens GN=COLEC12 PE=1 SV=3	Q5KU26	sSHLVFINTR	1.281	1.158	5.312	4.781
Collectin-12 OS=Homo sapiens GN=COLEC12 PE=1 SV=3	Q5KU26	wLDGTSPDYk	0.7639	0.7655	8.906	7.23
Programmed cell death 6-interacting protein OS=Homo sapiens GN=PDCD6IP PE=1 SV=1	Q8WUM4	eLPELLQR	0.9482		1.68
Programmed cell death 6-interacting protein OS=Homo sapiens GN=PDCD6IP PE=1 SV=1	Q8WUM4	hEGALETLLR		0.9163		1.675
Programmed cell death 6-interacting protein OS=Homo sapiens GN=PDCD6IP PE=1 SV=1	Q8WUM4	lQHAAELIk	1.005	0.9047	1.584	1.696
Programmed cell death 6-interacting protein OS=Homo sapiens GN=PDCD6IP PE=1 SV=1	Q8WUM4	nIQVSHQEFSk	0.8221	0.898	1.938	1.709
Programmed cell death 6-interacting protein OS=Homo sapiens GN=PDCD6IP PE=1 SV=1	Q8WUM4	sLLSNLDEVkk	0.9448		1.686
Programmed cell death 6-interacting protein OS=Homo sapiens GN=PDCD6IP PE=1 SV=1	Q8WUM4	sTPVNVPISQk		1.244		1.233
Programmed cell death 6-interacting protein OS=Homo sapiens GN=PDCD6IP PE=1 SV=1	Q8WUM4	sVNFDMTSk	0.9281	0.7988	1.716	1.921
Programmed cell death 6-interacting protein OS=Homo sapiens GN=PDCD6IP PE=1 SV=1	Q8WUM4	tMQGSEVVNVLk	1		1.593
Programmed cell death 6-interacting protein OS=Homo sapiens GN=PDCD6IP PE=1 SV=1	Q8WUM4	tSEVDLAkPLVk	0.9627		1.655
Programmed cell death 6-interacting protein OS=Homo sapiens GN=PDCD6IP PE=1 SV=1	Q8WUM4	vYGGLTTk	1.323	1.345	1.204	1.141
Pro-cathepsin H OS=Homo sapiens GN=CTSH PE=1 SV=4	P09668	gIMGEDTYPYQGk	1.177	1.178	1.027	1.101
Pro-cathepsin H OS=Homo sapiens GN=CTSH PE=1 SV=4	P09668	gNFVSPVk	1.111	1.166	1.088	1.113
Pro-cathepsin H OS=Homo sapiens GN=CTSH PE=1 SV=4	P09668	gTGPYPPSVDWR	1.257		0.9615
Pro-cathepsin H OS=Homo sapiens GN=CTSH PE=1 SV=4	P09668	tGIYSSTScHk	0.687	0.6206	1.76	2.09
Lysosomal protective protein OS=Homo sapiens GN=CTSA PE=1 SV=2	P10619	dLEcVTNLQEVAR	0.9882	0.956	1.172	1.441
Lysosomal protective protein OS=Homo sapiens GN=CTSA PE=1 SV=2	P10619	sMNSQYLk	0.8643	0.9042	1.34	1.524
Lysosomal protective protein OS=Homo sapiens GN=CTSA PE=1 SV=2	P10619	yGDSGEQIAGFVk	1.045	1.206	1.109	1.142
Protein S100-A9 OS=Homo sapiens GN=S100A9 PE=1 SV=1	P06702	lGHPDTLNQGEFk	1.019	0.9504	12.08	12.23
Protein S100-A9 OS=Homo sapiens GN=S100A9 PE=1 SV=1	P06702	lTWASHEk	0.9565	0.7366	12.87	15.78
Protein S100-A9 OS=Homo sapiens GN=S100A9 PE=1 SV=1	P06702	mHEGDEGPGHHHkPGLGEGTP		1.227		9.471
Protein S100-A9 OS=Homo sapiens GN=S100A9 PE=1 SV=1	P06702	vIEHIMEDLDTNADk		1.225		9.485
Tenascin OS=Homo sapiens GN=TNC PE=1 SV=3	P24821	aPTAQVESFR		1.257		1.554
Tenascin OS=Homo sapiens GN=TNC PE=1 SV=3	P24821	aVDIPGLk	1.445		1.575
Tenascin OS=Homo sapiens GN=TNC PE=1 SV=3	P24821	cEcDDGFTGADcGELk		0.9742		2.006
Tenascin OS=Homo sapiens GN=TNC PE=1 SV=3	P24821	cVcEQGFk		0.7966		2.453
Tenascin OS=Homo sapiens GN=TNC PE=1 SV=3	P24821	cVNGQcVcHEGFMGk	0.8146	0.7271	2.793	2.687
Tenascin OS=Homo sapiens GN=TNC PE=1 SV=3	P24821	eTFTTGLDAPR	0.9732	0.8897	2.338	2.196
Tenascin OS=Homo sapiens GN=TNC PE=1 SV=3	P24821	fTTDLDSPR		1.152		1.696
Tenascin OS=Homo sapiens GN=TNC PE=1 SV=3	P24821	iTAQGQYELR	2.844		0.8001
Tenascin OS=Homo sapiens GN=TNC PE=1 SV=3	P24821	lDAPSQIEVk	0.665		3.421
Tenascin OS=Homo sapiens GN=TNC PE=1 SV=3	P24821	sTDLPGLk	0.7916	0.7082	2.874	2.759
Tenascin OS=Homo sapiens GN=TNC PE=1 SV=3	P24821	vATYLPAPEGLk		2.294		0.8518
Leukocyte elastase inhibitor OS=Homo sapiens GN=SERPINB1 PE=1 SV=1	P30740	aDLSGMSGAR	0.9364	0.9139	4.751	5.169
Leukocyte elastase inhibitor OS=Homo sapiens GN=SERPINB1 PE=1 SV=1	P30740	eATTNAPFR	0.997	1.001	4.462	4.717
Leukocyte elastase inhibitor OS=Homo sapiens GN=SERPINB1 PE=1 SV=1	P30740	kIEEQLTLEk		1.264		3.737
Leukocyte elastase inhibitor OS=Homo sapiens GN=SERPINB1 PE=1 SV=1	P30740	tFHFNTVEEVHSR	0.9396	0.971	4.735	4.865
Leukocyte elastase inhibitor OS=Homo sapiens GN=SERPINB1 PE=1 SV=1	P30740	tYGADLASVDFQHASEDAR	1.291	1.175	3.446	4.02
Trefoil factor 2 OS=Homo sapiens GN=TFF2 PE=1 SV=2	Q03403	ncGYPGISPEEcASR	1.089	1.396	4.711	3.925
Trefoil factor 2 OS=Homo sapiens GN=TFF2 PE=1 SV=2	Q03403	ncGyPGISPEEcASR	1.187	1.077	5.028	5.089
Trefoil factor 2 OS=Homo sapiens GN=TFF2 PE=1 SV=2	Q03403	qESDQcVMEVSDR	0.9825	0.5422	6.073	5.95
Trefoil factor 2 OS=Homo sapiens GN=TFF2 PE=1 SV=2	Q03403	qESDQcVMEVSDRR	0.7556	0.8692	7.896	6.306
Trefoil factor 2 OS=Homo sapiens GN=TFF2 PE=1 SV=2	Q03403	rNcGYPGISPEEcASR	1.52	1.312	3.926	4.179
Golgi membrane protein 1 OS=Homo sapiens GN=GOLM1 PE=1 SV=1	Q8NBJ4	dTINLLDQR	1.115	1.102	3.779	3.831
Golgi membrane protein 1 OS=Homo sapiens GN=GOLM1 PE=1 SV=1	Q8NBJ4	gNEAVASR	1		4.214
Golgi membrane protein 1 OS=Homo sapiens GN=GOLM1 PE=1 SV=1	Q8NBJ4	gNVLGNSk	0.5843	0.6082	7.212	6.942
Golgi membrane protein 1 OS=Homo sapiens GN=GOLM1 PE=1 SV=1	Q8NBJ4	iQSSHNFQLESVNk		1.157		3.648
Golgi membrane protein 1 OS=Homo sapiens GN=GOLM1 PE=1 SV=1	Q8NBJ4	lQAAGLPHTEVPQGk		1.221		3.458
Golgi membrane protein 1 OS=Homo sapiens GN=GOLM1 PE=1 SV=1	Q8NBJ4	lQQDVLQFQk	0.702	0.5539	6.003	7.622
Golgi membrane protein 1 OS=Homo sapiens GN=GOLM1 PE=1 SV=1	Q8NBJ4	qQLQALSEPQPR	1.787	2.724	2.358	1.55
Cathepsin Z OS=Homo sapiens GN=CTSZ PE=1 SV=1	Q9UBR2	gDGLAPLGR	1.403	1.444	0.4756	0.4223
Cathepsin Z OS=Homo sapiens GN=CTSZ PE=1 SV=1	Q9UBR2	nSWGEPWGER	0.8491	0.8759	0.7857	0.696
Cathepsin Z OS=Homo sapiens GN=CTSZ PE=1 SV=1	Q9UBR2	nVDGVNYASITR	0.8291	0.8453	0.8047	0.7212
Cathepsin Z OS=Homo sapiens GN=CTSZ PE=1 SV=1	Q9UBR2	vGDYGSLSGR	0.981	0.9288	0.68	0.6563
Vitelline membrane outer layer protein 1 homolog OS=Homo sapiens GN=VMO1 PE=1 SV=1	Q7Z5L0	gAcGLQTk	0.8725	0.9758	4.839	3.624
Vitelline membrane outer layer protein 1 homolog OS=Homo sapiens GN=VMO1 PE=1 SV=1	Q7Z5L0	gLGDDTALNDAR	1.975	1.528	2.138	2.314
Vitelline membrane outer layer protein 1 homolog OS=Homo sapiens GN=VMO1 PE=1 SV=1	Q7Z5L0	vEAPTTLGDNTAANNVR	0.9373	0.2643	4.504	3.218
Vitelline membrane outer layer protein 1 homolog OS=Homo sapiens GN=VMO1 PE=1 SV=1	Q7Z5L0	vEPPQGIPGDDTALNGIR	1.244	1.143	3.393	3.094
Poliovirus receptor OS=Homo sapiens GN=PVR PE=1 SV=2	P15151	qAELTVQVk	1.283	1.529	1.655	1.541
Poliovirus receptor OS=Homo sapiens GN=PVR PE=1 SV=2	P15151	vLAkPQNTAEVQk		0.7621		3.092
Poliovirus receptor OS=Homo sapiens GN=PVR PE=1 SV=2	P15151	vQLTGEPVPMAR	0.8305	0.8804	2.555	2.677
Alpha-2-macroglobulin-like protein 1 OS=Homo sapiens GN=A2ML1 PE=1 SV=3	A8K2U0	aGLLTEEIR	1.089	1.248	2.673	2.142
Alpha-2-macroglobulin-like protein 1 OS=Homo sapiens GN=A2ML1 PE=1 SV=3	A8K2U0	aMSFcTSQSR	0.948		3.07
Alpha-2-macroglobulin-like protein 1 OS=Homo sapiens GN=A2ML1 PE=1 SV=3	A8K2U0	lNFPSVQk		0.8297		3.222
Alpha-2-macroglobulin-like protein 1 OS=Homo sapiens GN=A2ML1 PE=1 SV=3	A8K2U0	sSSNMAIVEVk	1.448		2.01
Alpha-2-macroglobulin-like protein 1 OS=Homo sapiens GN=A2ML1 PE=1 SV=3	A8K2U0	tFNIQSVNR		0.9384		2.849
Alpha-2-macroglobulin-like protein 1 OS=Homo sapiens GN=A2ML1 PE=1 SV=3	A8K2U0	vcLDLSPGYSDVk	0.9031	0.7383	3.223	3.621
Alpha-2-macroglobulin-like protein 1 OS=Homo sapiens GN=A2ML1 PE=1 SV=3	A8K2U0	vSGVGNNISFEEk	0.9407	1.006	3.094	2.656
Peptidoglycan recognition protein 1 OS=Homo sapiens GN=PGLYRP1 PE=1 SV=1	O75594	aAQGLLAcGVAQGALR	1.113	1.29	1.449	1.209
Peptidoglycan recognition protein 1 OS=Homo sapiens GN=PGLYRP1 PE=1 SV=1	O75594	aLASEcAQHLSLPLR	0.6391	0.8519	2.525	1.83
Peptidoglycan recognition protein 1 OS=Homo sapiens GN=PGLYRP1 PE=1 SV=1	O75594	vPTPQAIR	1.088	1.081	1.482	1.442
Peptidoglycan recognition protein 1 OS=Homo sapiens GN=PGLYRP1 PE=1 SV=1	O75594	yVVVSHTAGSScNTPAScQQQAR	1.217	0.8899	1.326	1.752
Heparin cofactor 2 OS=Homo sapiens GN=SERPIND1 PE=1 SV=3	P05546	gETHEQVHSILHFk	0.4219	1.292	0.9821	0.2955
Heparin cofactor 2 OS=Homo sapiens GN=SERPIND1 PE=1 SV=3	P05546	gGETAQSADPQWEQLNNk	0.4917		0.8426
Heparin cofactor 2 OS=Homo sapiens GN=SERPIND1 PE=1 SV=3	P05546	gPLDQLEk	0.5193	0.4306	0.7979	0.8862
Heparin cofactor 2 OS=Homo sapiens GN=SERPIND1 PE=1 SV=3	P05546	nGNMAGISDQR	1.237	1.552	0.3349	0.2459
Heparin cofactor 2 OS=Homo sapiens GN=SERPIND1 PE=1 SV=3	P05546	nYNLVESLk	1.202	0.9561	0.3447	0.3991
Heparin cofactor 2 OS=Homo sapiens GN=SERPIND1 PE=1 SV=3	P05546	sVNDLYIQk	1.349	0.845	0.3071	0.4516
Heparin cofactor 2 OS=Homo sapiens GN=SERPIND1 PE=1 SV=3	P05546	tLEAQLTPR	1.685	1.819	0.2459	0.2098
Cation-independent mannose-6-phosphate receptor OS=Homo sapiens GN=IGF2R PE=1 SV=3	P11717	dGAGNSFDLSSLSR		1.37		1.612
Cation-independent mannose-6-phosphate receptor OS=Homo sapiens GN=IGF2R PE=1 SV=3	P11717	gHQAFDVGQPR		1.433		1.541
Cation-independent mannose-6-phosphate receptor OS=Homo sapiens GN=IGF2R PE=1 SV=3	P11717	gTADAFIVR	0.7116	0.7679	3.5	2.876
Cation-independent mannose-6-phosphate receptor OS=Homo sapiens GN=IGF2R PE=1 SV=3	P11717	tASSVIELTcTk	1.613	0.7516	1.544	2.939
Carboxypeptidase N subunit 2 OS=Homo sapiens GN=CPN2 PE=1 SV=3	P22792	aGGSWDLAVQER	1.146	0.9193	1.024	1.296
Carboxypeptidase N subunit 2 OS=Homo sapiens GN=CPN2 PE=1 SV=3	P22792	gQVVPALNEk	0.9336	0.9639	1.258	1.236
Carboxypeptidase N subunit 2 OS=Homo sapiens GN=CPN2 PE=1 SV=3	P22792	lFQPLTHLk	1.191	1.075	0.9858	1.108
Carboxypeptidase N subunit 2 OS=Homo sapiens GN=CPN2 PE=1 SV=3	P22792	sQcTYSNPEGTVVLAcDQAQcR	0.844	1.066	1.391	1.118
Beta-glucuronidase OS=Homo sapiens GN=GUSB PE=1 SV=2	P08236	gFEEQWYR	1	1	1.825	1.184
Ig lambda chain V-III region LOI OS=Homo sapiens PE=1 SV=1	P80748	fSGSNSGNTATLTISR	1.303	1	0.1105	0.119
Ig lambda chain V-III region LOI OS=Homo sapiens PE=1 SV=1	P80748	lTVLSQPk	0.8443	0.9842	0.1705	0.1845
CD44 antigen OS=Homo sapiens GN=CD44 PE=1 SV=3	P16070	aLSIGFETcR	1.085	1.096	3.691	3.825
CD44 antigen OS=Homo sapiens GN=CD44 PE=1 SV=3	P16070	fAGVFHVEk	0.74	0.8338	5.415	5.028
CD44 antigen OS=Homo sapiens GN=CD44 PE=1 SV=3	P16070	tEAADLck	0.7699	0.4781	5.204	8.77
CD44 antigen OS=Homo sapiens GN=CD44 PE=1 SV=3	P16070	tNPEDIYPSNPTDDDVSSGSSSER	1.029	2.025	3.893	2.07
CD44 antigen OS=Homo sapiens GN=CD44 PE=1 SV=3	P16070	yGFIEGHVVIPR	1.72		2.329
CMRF35-like molecule 9 OS=Homo sapiens GN=CD300LG PE=1 SV=2	Q6UXG3	cSGTIYAEEEGQETMk	1.195		1.82
CMRF35-like molecule 9 OS=Homo sapiens GN=CD300LG PE=1 SV=2	Q6UXG3	tGAEAPPLPGTSQYGHER	0.8371	0.9932	2.598	4.696
CMRF35-like molecule 9 OS=Homo sapiens GN=CD300LG PE=1 SV=2	Q6UXG3	tGAEAPPLPGTSQyGHER		0.9236		5.05
Cadherin-11 OS=Homo sapiens GN=CDH11 PE=1 SV=2	P55287	fISNGPFk	1.232	0.7093	0.8784	1.097
Cadherin-11 OS=Homo sapiens GN=CDH11 PE=1 SV=2	P55287	kPVDFETk	0.9395	0.8711	1.152	0.8934
Cadherin-11 OS=Homo sapiens GN=CDH11 PE=1 SV=2	P55287	vEAANVHIDPk	1.072	0.9135	1.009	0.8519
Cadherin-11 OS=Homo sapiens GN=CDH11 PE=1 SV=2	P55287	vQDINDNPPEFLHETYHANVPER	0.9535	0.9128	1.135	0.8525
Cadherin-11 OS=Homo sapiens GN=CDH11 PE=1 SV=2	P55287	vTITLTDVNDNPPk	0.2683	0.7546	1.341	1.031
Neutrophil gelatinase-associated lipocalin OS=Homo sapiens GN=LCN2 PE=1 SV=2	P80188	mYATIYELkEDk		1.069		2.818
Neutrophil gelatinase-associated lipocalin OS=Homo sapiens GN=LCN2 PE=1 SV=2	P80188	vPLQQNFQDNQFQGk	0.7594	0.6868	3.323	4.386
Neutrophil gelatinase-associated lipocalin OS=Homo sapiens GN=LCN2 PE=1 SV=2	P80188	vVSTNYNQHAMVFFk	1.166	1.314	2.165	2.293
Contactin-1 OS=Homo sapiens GN=CNTN1 PE=1 SV=1	Q12860	aSPFPVYk	1.666	0.982	0.9566	2.545
Contactin-1 OS=Homo sapiens GN=CNTN1 PE=1 SV=1	Q12860	ikTDGAAPNVAPSDVGGGGGR		1.183		2.113
Contactin-1 OS=Homo sapiens GN=CNTN1 PE=1 SV=1	Q12860	nDGGIYTcFAENNR	1.16	1.67	1.374	1.497
Contactin-1 OS=Homo sapiens GN=CNTN1 PE=1 SV=1	Q12860	tILSDDWk	0.7257		2.197
Contactin-1 OS=Homo sapiens GN=CNTN1 PE=1 SV=1	Q12860	vQVTSQEYSAR	0.4798	0.03306	3.322	3.609
Contactin-1 OS=Homo sapiens GN=CNTN1 PE=1 SV=1	Q12860	vTVTNPDTGR	0.7536		2.115
Contactin-1 OS=Homo sapiens GN=CNTN1 PE=1 SV=1	Q12860	vVATNTLGR	0.8135		1.959
Ig kappa chain V-III region WOL OS=Homo sapiens PE=1 SV=1	P01623	lLIYGASSR	1	1	0.244	0.2487
Cathepsin B OS=Homo sapiens GN=CTSB PE=1 SV=3	P07858	dIMAEIYk	0.6561	0.8472	1.35	1.293
Cathepsin B OS=Homo sapiens GN=CTSB PE=1 SV=3	P07858	eQWPQcPTIk		0.9513		1.151
Cathepsin B OS=Homo sapiens GN=CTSB PE=1 SV=3	P07858	gQDHcGIESEVVAGIPR	1.193	1.421	0.7425	0.7708
Cathepsin B OS=Homo sapiens GN=CTSB PE=1 SV=3	P07858	icEPGYSPTYk	0.679	0.7527	1.304	1.455
Cathepsin B OS=Homo sapiens GN=CTSB PE=1 SV=3	P07858	lPASFDAR	1.416	1.604	0.6252	0.6828
Carboxypeptidase M OS=Homo sapiens GN=CPM PE=1 SV=2	P14384	kPDcYYSIGR	0.8753	0.8221	2.011	2.422
Carboxypeptidase M OS=Homo sapiens GN=CPM PE=1 SV=2	P14384	lPSFWNNNk	1.01	1.179	1.743	1.689
Carboxypeptidase M OS=Homo sapiens GN=CPM PE=1 SV=2	P14384	qPETVAVMk		0.9418		2.114
Carboxypeptidase M OS=Homo sapiens GN=CPM PE=1 SV=2	P14384	sQNFSALk	1.081	1.103	1.629	1.804
Pigment epithelium-derived factor OS=Homo sapiens GN=SERPINF1 PE=1 SV=4	P36955	eLLDTVTAPQk	1.289	1.213	0.1396	0.1995
Pigment epithelium-derived factor OS=Homo sapiens GN=SERPINF1 PE=1 SV=4	P36955	kTSLEDFYLDEER	0.7942		0.2266
Pigment epithelium-derived factor OS=Homo sapiens GN=SERPINF1 PE=1 SV=4	P36955	lSYEGEVTk	0.7755	1.223	0.232	0.1978
Pigment epithelium-derived factor OS=Homo sapiens GN=SERPINF1 PE=1 SV=4	P36955	sSFVAPLEk	1.069	0.7854	0.1682	0.3081
Pigment epithelium-derived factor OS=Homo sapiens GN=SERPINF1 PE=1 SV=4	P36955	tVQAVLTVPk	0.9184	1.125	0.1959	0.2151
Pigment epithelium-derived factor OS=Homo sapiens GN=SERPINF1 PE=1 SV=4	P36955	vPMMSDPk	1.021	1.015	0.1762	0.2384
Pigment epithelium-derived factor OS=Homo sapiens GN=SERPINF1 PE=1 SV=4	P36955	yGLDSDLSck	0.8775		0.2051
N-acetylmuramoyl-L-alanine amidase OS=Homo sapiens GN=PGLYRP2 PE=1 SV=1	Q96PD5	aGLLRPDYALLGHR	0.8959		0.8026
N-acetylmuramoyl-L-alanine amidase OS=Homo sapiens GN=PGLYRP2 PE=1 SV=1	Q96PD5	dGSPDVTTADIGANTPDATk	1.487		0.4836
N-acetylmuramoyl-L-alanine amidase OS=Homo sapiens GN=PGLYRP2 PE=1 SV=1	Q96PD5	dTLPScAVR	0.8246		0.872
N-acetylmuramoyl-L-alanine amidase OS=Homo sapiens GN=PGLYRP2 PE=1 SV=1	Q96PD5	gcPDVQASLPDAk	1.053	0.945	0.6826	0.6832
N-acetylmuramoyl-L-alanine amidase OS=Homo sapiens GN=PGLYRP2 PE=1 SV=1	Q96PD5	gSQTQSHPDLGTEGcWDQLSAPR	0.7843	1.118	0.9169	0.5774
Latent-transforming growth factor beta-binding protein 2 OS=Homo sapiens GN=LTBP2 PE=1 SV=3	Q14767	cHcSPGYVAEAGPPHcTAk	0.02815	0.5724	2.683	4.261
Latent-transforming growth factor beta-binding protein 2 OS=Homo sapiens GN=LTBP2 PE=1 SV=3	Q14767	cHcSPGyVAEAGPPHcTAk		Value Missing		2.243
Latent-transforming growth factor beta-binding protein 2 OS=Homo sapiens GN=LTBP2 PE=1 SV=3	Q14767	cHcSPGYVAEAGPPHcTAkE		0.7349		6.848
Latent-transforming growth factor beta-binding protein 2 OS=Homo sapiens GN=LTBP2 PE=1 SV=3	Q14767	cHcSPGyVAEAGPPHcTAkE		0.7926		6.35
Latent-transforming growth factor beta-binding protein 2 OS=Homo sapiens GN=LTBP2 PE=1 SV=3	Q14767	cTNLEGSFR	0.9632	1.111	4.489	4.529
Latent-transforming growth factor beta-binding protein 2 OS=Homo sapiens GN=LTBP2 PE=1 SV=3	Q14767	gHAPcSSVLGR		1.399		3.597
Latent-transforming growth factor beta-binding protein 2 OS=Homo sapiens GN=LTBP2 PE=1 SV=3	Q14767	gQSGScVDVNEcLTPGVcAHGk	1.225	1.366	3.531	3.683
Latent-transforming growth factor beta-binding protein 2 OS=Homo sapiens GN=LTBP2 PE=1 SV=3	Q14767	kVTNDVcSEPLR	0.8107	1.01	5.334	4.983
Latent-transforming growth factor beta-binding protein 2 OS=Homo sapiens GN=LTBP2 PE=1 SV=3	Q14767	mDcYSGQk		1.213		4.15
Latent-transforming growth factor beta-binding protein 2 OS=Homo sapiens GN=LTBP2 PE=1 SV=3	Q14767	sLGPGTcTLPLAQR	1.161		3.725
Latent-transforming growth factor beta-binding protein 2 OS=Homo sapiens GN=LTBP2 PE=1 SV=3	Q14767	sSGALPGPAER	1.121	1.54	3.856	3.267
Leukocyte-associated immunoglobulin-like receptor 1 OS=Homo sapiens GN=LAIR1 PE=1 SV=1	Q6GTX8	cIYYkPPk	1.486		3.29
Leukocyte-associated immunoglobulin-like receptor 1 OS=Homo sapiens GN=LAIR1 PE=1 SV=1	Q6GTX8	fRIDSVSEGNAGPYR	0.6276		7.791
Leukocyte-associated immunoglobulin-like receptor 1 OS=Homo sapiens GN=LAIR1 PE=1 SV=1	Q6GTX8	gPVGVQTFR	0.7851	0.9411	6.228	4.934
Leukocyte-associated immunoglobulin-like receptor 1 OS=Homo sapiens GN=LAIR1 PE=1 SV=1	Q6GTX8	iDSVSEGNAGPYR	1.283	1.13	3.811	4.11
Ig kappa chain V-I region Ni OS=Homo sapiens PE=1 SV=1	P01613	dIQMTQSPSSLSATVGDR	1.02	1.02	0.4097	0.49
Ig kappa chain V-I region Ni OS=Homo sapiens PE=1 SV=1	P01613	lLIYDASNLETGVPSR		0.877		0.607
Ig kappa chain V-II region TEW OS=Homo sapiens PE=1 SV=1	P01617	dIVMTQSPLSLPVTPGEPASIScR		Value Missing		0.7287
Ig kappa chain V-II region TEW OS=Homo sapiens PE=1 SV=1	P01617	fSGSGSGTDFTLk	1.47	1.756	0.3878	0.3025
Keratin, type I cytoskeletal 10 OS=Homo sapiens GN=KRT10 PE=1 SV=6	P13645	aLEESNYELEGk	0.8269	1.045	2.202	2.182
Keratin, type I cytoskeletal 10 OS=Homo sapiens GN=KRT10 PE=1 SV=6	P13645	dAEAWFNEk	1.251	1.296	1.456	1.76
Keratin, type I cytoskeletal 10 OS=Homo sapiens GN=KRT10 PE=1 SV=6	P13645	gSLGGGFSSGGFSGGSFSR	1.14	1.165	1.598	1.957
Keratin, type I cytoskeletal 10 OS=Homo sapiens GN=KRT10 PE=1 SV=6	P13645	iRLENEIQTYR	0.908		2.006
Keratin, type I cytoskeletal 10 OS=Homo sapiens GN=KRT10 PE=1 SV=6	P13645	lkYENEVALR		1.101		2.072
Keratin, type I cytoskeletal 10 OS=Homo sapiens GN=KRT10 PE=1 SV=6	P13645	qSLEASLAETEGR	0.9725	0.6683	1.873	3.413
Keratin, type I cytoskeletal 10 OS=Homo sapiens GN=KRT10 PE=1 SV=6	P13645	sGGGGGGGGcGGGGGVSSLR	1.595		1.142
Keratin, type I cytoskeletal 10 OS=Homo sapiens GN=KRT10 PE=1 SV=6	P13645	sLLEGEGSSGGGGR	0.9293	0.5762	1.96	3.958
Keratin, type I cytoskeletal 10 OS=Homo sapiens GN=KRT10 PE=1 SV=6	P13645	sQYEQLAEQNR	1.226		1.486
Keratin, type I cytoskeletal 10 OS=Homo sapiens GN=KRT10 PE=1 SV=6	P13645	sQYEQLAEQNRk		1.15		1.983
Keratin, type I cytoskeletal 10 OS=Homo sapiens GN=KRT10 PE=1 SV=6	P13645	yENEVALR	1.33		1.369
Folate receptor alpha OS=Homo sapiens GN=FOLR1 PE=1 SV=3	P15328	eDcEQWWEDcR	0.3392	0.9937	3.68	3.201
Folate receptor alpha OS=Homo sapiens GN=FOLR1 PE=1 SV=3	P15328	fNWNHcGEMAPAck		1.041		3.057
Folate receptor alpha OS=Homo sapiens GN=FOLR1 PE=1 SV=3	P15328	tELLNVcMNAk	2.43		2.205
Folate receptor alpha OS=Homo sapiens GN=FOLR1 PE=1 SV=3	P15328	vLNVPLck	0.7063	0.5986	7.588	5.314
Keratin, type II cytoskeletal 4 OS=Homo sapiens GN=KRT4 PE=1 SV=4	P19013	eYQELMSVk	0.4811		12.8
Keratin, type II cytoskeletal 4 OS=Homo sapiens GN=KRT4 PE=1 SV=4	P19013	gAFSSVSMSGGAGR		1.083		5.035
Keratin, type II cytoskeletal 4 OS=Homo sapiens GN=KRT4 PE=1 SV=4	P19013	gFScGSAIVGGGk	1.66	0.9727	3.709	5.607
Keratin, type II cytoskeletal 4 OS=Homo sapiens GN=KRT4 PE=1 SV=4	P19013	iISTTTLNk	0.7547		8.159
Keratin, type II cytoskeletal 4 OS=Homo sapiens GN=KRT4 PE=1 SV=4	P19013	rVELEAALQQAk	0.733	0.7379	8.4	7.391
Keratin, type II cytoskeletal 4 OS=Homo sapiens GN=KRT4 PE=1 SV=4	P19013	skAEAEALYQTk	1.648		3.737
Keratin, type II cytoskeletal 4 OS=Homo sapiens GN=KRT4 PE=1 SV=4	P19013	tAAENDFVVLk	1.578	1.177	3.903	4.633
Keratin, type II cytoskeletal 4 OS=Homo sapiens GN=KRT4 PE=1 SV=4	P19013	tAAENDFVVLkk	1.202		5.123
Keratin, type II cytoskeletal 4 OS=Homo sapiens GN=KRT4 PE=1 SV=4	P19013	vQQLQISVDQHGDNLk	0.808	0.983	7.621	5.548
Epithelial discoidin domain-containing receptor 1 OS=Homo sapiens GN=DDR1 PE=1 SV=1	Q08345	aVSVPLGGR	0.7366	0.9239	3.248	2.988
Epithelial discoidin domain-containing receptor 1 OS=Homo sapiens GN=DDR1 PE=1 SV=1	Q08345	dLGPPMVAR		1.066		2.59
Epithelial discoidin domain-containing receptor 1 OS=Homo sapiens GN=DDR1 PE=1 SV=1	Q08345	gPAMAWEGEPMR	1.165	1.346	2.054	2.052
Epithelial discoidin domain-containing receptor 1 OS=Homo sapiens GN=DDR1 PE=1 SV=1	Q08345	hNLGGNLGDPR	1.024	0.924	2.337	2.987
Epithelial discoidin domain-containing receptor 1 OS=Homo sapiens GN=DDR1 PE=1 SV=1	Q08345	yALGMQDR	1.096		2.182
SPARC-like protein 1 OS=Homo sapiens GN=SPARCL1 PE=1 SV=2	Q14515	aSLVPMEHcITR	1.123		1.546
SPARC-like protein 1 OS=Homo sapiens GN=SPARCL1 PE=1 SV=2	Q14515	gHQLQLDYFGAck	0.8901		1.951
SPARC-like protein 1 OS=Homo sapiens GN=SPARCL1 PE=1 SV=2	Q14515	sSSQELGLk	1.652	1.25	1.051	0.7796
SPARC-like protein 1 OS=Homo sapiens GN=SPARCL1 PE=1 SV=2	Q14515	vHAVDScMSFQck	0.6376		2.723
SPARC-like protein 1 OS=Homo sapiens GN=SPARCL1 PE=1 SV=2	Q14515	vHENENIGTTEPGEHQEAk	0.8733	0.7579	1.988	1.286
Matrix-remodeling-associated protein 8 OS=Homo sapiens GN=MXRA8 PE=1 SV=1	Q9BRK3	aYGPLFLR		1.513		3.124
Matrix-remodeling-associated protein 8 OS=Homo sapiens GN=MXRA8 PE=1 SV=1	Q9BRK3	gAPALLTcVNR	1.357	1.053	2.495	4.487
Matrix-remodeling-associated protein 8 OS=Homo sapiens GN=MXRA8 PE=1 SV=1	Q9BRK3	hVEEAQQVVHWDR		1.321		3.578
Matrix-remodeling-associated protein 8 OS=Homo sapiens GN=MXRA8 PE=1 SV=1	Q9BRK3	iEPLEVADEGTYScHLHHHYcGLHER	0.4295	1.454	2.526	3.251
Matrix-remodeling-associated protein 8 OS=Homo sapiens GN=MXRA8 PE=1 SV=1	Q9BRK3	rLLDLYSAGEQR	1.8		1.881
Matrix-remodeling-associated protein 8 OS=Homo sapiens GN=MXRA8 PE=1 SV=1	Q9BRK3	vAVGADAFER	0.5709	0.6437	5.93	7.342
Agrin OS=Homo sapiens GN=AGRN PE=1 SV=4	O00468	gLYVAAQGAcR		0.4581		3.551
Agrin OS=Homo sapiens GN=AGRN PE=1 SV=4	O00468	kFDGPcDPcQGALPDPSR	0.8124	1.266	1.965	1.285
Agrin OS=Homo sapiens GN=AGRN PE=1 SV=4	O00468	sADGLTAScLcPATcR	0.6637	0.9836	2.405	1.654
Agrin OS=Homo sapiens GN=AGRN PE=1 SV=4	O00468	sAGDVDTLAFDGR	1.077	1.387	1.482	1.173
Agrin OS=Homo sapiens GN=AGRN PE=1 SV=4	O00468	sTVPVNTNR	2.061		0.7743
Agrin OS=Homo sapiens GN=AGRN PE=1 SV=4	O00468	vcGSDGVTYGNEcQLk		0.8174		1.99
Agrin OS=Homo sapiens GN=AGRN PE=1 SV=4	O00468	vLPEGGAQcEcPLGR	1.021		1.563
Complement C5 OS=Homo sapiens GN=C5 PE=1 SV=4	P01031	dINYVNPVIk		0.9731		0.2429
Complement C5 OS=Homo sapiens GN=C5 PE=1 SV=4	P01031	gIYGTISR	0.8818	0.8325	0.2564	0.284
Complement C5 OS=Homo sapiens GN=C5 PE=1 SV=4	P01031	iDTQDIEASHYR	1.066	0.8155	0.2122	0.2899
Complement C5 OS=Homo sapiens GN=C5 PE=1 SV=4	P01031	lQGTLPVEAR	1.357	1.479	0.1666	0.1598
Complement C5 OS=Homo sapiens GN=C5 PE=1 SV=4	P01031	tLLPVSkPEIR		1.545		0.153
Complement C5 OS=Homo sapiens GN=C5 PE=1 SV=4	P01031	vTcTNAELVk	0.7473	0.6688	0.3026	0.3534
Collagen alpha-2(IV) chain OS=Homo sapiens GN=COL4A2 PE=1 SV=4	P08572	aHNQDLGLAGScLAR	1.334	1.32	2.407	2.058
Collagen alpha-2(IV) chain OS=Homo sapiens GN=COL4A2 PE=1 SV=4	P08572	aTPFIEcNGGR	1.536	1.048	2.091	2.592
Collagen alpha-2(IV) chain OS=Homo sapiens GN=COL4A2 PE=1 SV=4	P08572	gEQGFMGNTGPTGAVGDR	1.051	0.8792	3.054	3.091
Collagen alpha-2(IV) chain OS=Homo sapiens GN=COL4A2 PE=1 SV=4	P08572	gLDGYQGPDGPR	1.05	1.162	3.056	2.339
Collagen alpha-2(IV) chain OS=Homo sapiens GN=COL4A2 PE=1 SV=4	P08572	iAVQPGTVGPQGR	0.567	0.4752	5.662	5.718
Fibulin-1 OS=Homo sapiens GN=FBLN1 PE=1 SV=4	P23142	cLAFEcPENYR	1.35	1.296	2.276	3.159
Fibulin-1 OS=Homo sapiens GN=FBLN1 PE=1 SV=4	P23142	cVDVDEcAPPAEPcGk	1.476	1.297	2.082	3.156
Fibulin-1 OS=Homo sapiens GN=FBLN1 PE=1 SV=4	P23142	dcSLPYATESk	0.8471	0.7693	3.627	5.321
Fibulin-1 OS=Homo sapiens GN=FBLN1 PE=1 SV=4	P23142	mcVDVNEcQR		1.003		4.08
Fibulin-1 OS=Homo sapiens GN=FBLN1 PE=1 SV=4	P23142	mVQEQccHSQLEELHcATGISLANEQDR	0.5165	1.034	5.949	3.958
Peroxiredoxin-6 OS=Homo sapiens GN=PRDX6 PE=1 SV=3	P30041	dFTPVcTTELGR	0.9498	1	0.9545	0.6909
Peroxiredoxin-6 OS=Homo sapiens GN=PRDX6 PE=1 SV=3	P30041	vATPVDWk	1.062	0.9883	0.854	0.6991
Ephrin type-B receptor 4 OS=Homo sapiens GN=EPHB4 PE=1 SV=2	P54760	gAPcTTPPSAPR	0.2269	0.4327	5.649	2.824
Ephrin type-B receptor 4 OS=Homo sapiens GN=EPHB4 PE=1 SV=2	P54760	tYEVcDVQR	1.41	1.711	3.716	1.241
Selenium-binding protein 1 OS=Homo sapiens GN=SELENBP1 PE=1 SV=2	Q13228	ePLGPALAHELR	1.051	1.077	0.4693	0.7068
Selenium-binding protein 1 OS=Homo sapiens GN=SELENBP1 PE=1 SV=2	Q13228	hEIVQTLSLk	0.9071	1.014	0.5438	0.7506
Selenium-binding protein 1 OS=Homo sapiens GN=SELENBP1 PE=1 SV=2	Q13228	iYVVDVGSEPR	0.8052	0.9541	0.6126	0.7978
Selenium-binding protein 1 OS=Homo sapiens GN=SELENBP1 PE=1 SV=2	Q13228	sQPEPLVVk	1.212		0.4069
Cadherin-related family member 2 OS=Homo sapiens GN=CDHR2 PE=1 SV=2	Q9BYE9	aWDADQTEANNR		1.211		1.8
Cadherin-related family member 2 OS=Homo sapiens GN=CDHR2 PE=1 SV=2	Q9BYE9	dVNDNPPTLDVASLR		0.823		2.648
Cadherin-related family member 2 OS=Homo sapiens GN=CDHR2 PE=1 SV=2	Q9BYE9	eAIDPALEGR	1.47	1.549	1.608	1.407
Cadherin-related family member 2 OS=Homo sapiens GN=CDHR2 PE=1 SV=2	Q9BYE9	eEDPGVLVGVVk	0.8702	0.8795	2.715	2.478
Cadherin-related family member 2 OS=Homo sapiens GN=CDHR2 PE=1 SV=2	Q9BYE9	eFYSASVAEDAAk	1.003	0.7767	2.355	2.806
Cadherin-related family member 2 OS=Homo sapiens GN=CDHR2 PE=1 SV=2	Q9BYE9	eMLVIVEDR	0.762		3.101
Cadherin-related family member 2 OS=Homo sapiens GN=CDHR2 PE=1 SV=2	Q9BYE9	qAINAALTQATR	1.622	1.053	1.456	2.07
Cadherin-related family member 2 OS=Homo sapiens GN=CDHR2 PE=1 SV=2	Q9BYE9	vIPSTGDSEHLFR	1.239		1.907
Cadherin-related family member 2 OS=Homo sapiens GN=CDHR2 PE=1 SV=2	Q9BYE9	vSALVDYER	0.7329	0.7248	3.224	3.007
Ig alpha-2 chain C region OS=Homo sapiens GN=IGHA2 PE=1 SV=3	P01877	dASGATFTWTPSSGk	1.128	1.19	0.2702	0.2221
Ig alpha-2 chain C region OS=Homo sapiens GN=IGHA2 PE=1 SV=3	P01877	hYTNPSQDVTVPcPVPPPPPccHPR	0.9387	0.7556	0.3248	0.35
Collagen alpha-1(VII) chain OS=Homo sapiens GN=COL7A1 PE=1 SV=2	Q02388	eGSASVLTVR	0.8091	0.8897	2.144	1.418
Collagen alpha-1(VII) chain OS=Homo sapiens GN=COL7A1 PE=1 SV=2	Q02388	gLEGGVSYSVR	1.225		1.416
Collagen alpha-1(VII) chain OS=Homo sapiens GN=COL7A1 PE=1 SV=2	Q02388	gREEGPAAVIVAR		1.126		1.12
Lysosome-associated membrane glycoprotein 2 OS=Homo sapiens GN=LAMP2 PE=1 SV=2	P13473	cNSLSTLEk	1	1	3.983	4.714
Prostate-specific antigen OS=Homo sapiens GN=KLK3 PE=1 SV=2	P07288	hSQPWQVLVASR	1.334	1.129	2.959	5.63
Prostate-specific antigen OS=Homo sapiens GN=KLK3 PE=1 SV=2	P07288	lSEPAELTDAVk	0.8364	0.8877	4.718	7.159
Melanotransferrin OS=Homo sapiens GN=MFI2 PE=1 SV=2	P08582	aDTDGGLIFR	0.8043	0.9385	4.941	4.873
Melanotransferrin OS=Homo sapiens GN=MFI2 PE=1 SV=2	P08582	cLAEGAGDVAFVk	1.03	1.204	3.858	3.798
Melanotransferrin OS=Homo sapiens GN=MFI2 PE=1 SV=2	P08582	cLVENAGDVAFVR	1.492	1.092	2.664	4.188
Melanotransferrin OS=Homo sapiens GN=MFI2 PE=1 SV=2	P08582	dSSHAFTLDELR		2.121		2.156
Melanotransferrin OS=Homo sapiens GN=MFI2 PE=1 SV=2	P08582	eAGIQPSLLcVR	1.558	1.092	2.551	4.187
Melanotransferrin OS=Homo sapiens GN=MFI2 PE=1 SV=2	P08582	gLLcDPNR	1.001	0.9927	3.972	4.608
Melanotransferrin OS=Homo sapiens GN=MFI2 PE=1 SV=2	P08582	lkPEIQcVSAk	1.094		3.634
Melanotransferrin OS=Homo sapiens GN=MFI2 PE=1 SV=2	P08582	nYPSSLcALcVGDEQGR	1.526		2.605
Melanotransferrin OS=Homo sapiens GN=MFI2 PE=1 SV=2	P08582	sSHVTIDTLk	0.4788	0.4965	8.3	9.212
Melanotransferrin OS=Homo sapiens GN=MFI2 PE=1 SV=2	P08582	vPAHAVVVR	0.6639		5.986
Collagen alpha-1(XVIII) chain OS=Homo sapiens GN=COL18A1 PE=1 SV=5	P39060	aAVPIVNLk	1.157	0.7781	0.26	0.3505
Collagen alpha-1(XVIII) chain OS=Homo sapiens GN=COL18A1 PE=1 SV=5	P39060	gADFQcFQQAR	0.6454	0.8356	0.4659	0.3263
Collagen alpha-1(XVIII) chain OS=Homo sapiens GN=COL18A1 PE=1 SV=5	P39060	tEAPSATGQASSLLGGR	1.277	1.655	0.2354	0.1648
Kunitz-type protease inhibitor 1 OS=Homo sapiens GN=SPINT1 PE=1 SV=2	O43278	aWAGIDLk		0.6536		11.75
Kunitz-type protease inhibitor 1 OS=Homo sapiens GN=SPINT1 PE=1 SV=2	O43278	gHcVDLPDTGLck	1.134	1.417	3.473	5.422
Kunitz-type protease inhibitor 1 OS=Homo sapiens GN=SPINT1 PE=1 SV=2	O43278	gVQGGPLR		0.6182		12.43
Kunitz-type protease inhibitor 1 OS=Homo sapiens GN=SPINT1 PE=1 SV=2	O43278	kDPNQVELWGLk	1.87		2.106
Kunitz-type protease inhibitor 1 OS=Homo sapiens GN=SPINT1 PE=1 SV=2	O43278	sFVYGGcLGNk	1.161		3.392
Kunitz-type protease inhibitor 1 OS=Homo sapiens GN=SPINT1 PE=1 SV=2	O43278	tQGFGGSGIPk	0.6134	0.9793	6.419	7.843
Kunitz-type protease inhibitor 1 OS=Homo sapiens GN=SPINT1 PE=1 SV=2	O43278	vQPQEPLVLk	0.9139	1.134	4.309	6.775
Alpha-2-antiplasmin OS=Homo sapiens GN=SERPINF2 PE=1 SV=3	P08697	dPTPEQTHR	1.07		0.4783
Alpha-2-antiplasmin OS=Homo sapiens GN=SERPINF2 PE=1 SV=3	P08697	fDPSLTQR		0.9318		0.552
Alpha-2-antiplasmin OS=Homo sapiens GN=SERPINF2 PE=1 SV=3	P08697	lcQDLGPGAFR	0.796	0.8714	0.643	0.5902
Alpha-2-antiplasmin OS=Homo sapiens GN=SERPINF2 PE=1 SV=3	P08697	lGNQEPGGQTALk	0.9893	1.015	0.5174	0.5066
Alpha-2-antiplasmin OS=Homo sapiens GN=SERPINF2 PE=1 SV=3	P08697	nkFDPSLTQR	1.123		0.4558
Alpha-2-antiplasmin OS=Homo sapiens GN=SERPINF2 PE=1 SV=3	P08697	nPNPSAPR	1.064	1.229	0.481	0.4184
Dipeptidyl peptidase 1 OS=Homo sapiens GN=CTSC PE=1 SV=2	P53634	nVHGINFVSPVR	1.348	1.127	0.4186	0.6183
Dipeptidyl peptidase 1 OS=Homo sapiens GN=CTSC PE=1 SV=2	P53634	nWAcFTGk	0.8081	0.8799	0.6984	0.7917
Peroxiredoxin-1 OS=Homo sapiens GN=PRDX1 PE=1 SV=1	Q06830	aDEGISFR	0.9579	0.9837	0.7666	0.7026
Peroxiredoxin-1 OS=Homo sapiens GN=PRDX1 PE=1 SV=1	Q06830	aTAVMPDGQFk	1.038	1.08	0.7076	0.6399
Peroxiredoxin-1 OS=Homo sapiens GN=PRDX1 PE=1 SV=1	Q06830	dISLSDYk	0.9703	0.9582	0.7568	0.7213
Peroxiredoxin-1 OS=Homo sapiens GN=PRDX1 PE=1 SV=1	Q06830	tIAQDYGVLk	1.054	1.066	0.6967	0.6485
Pappalysin-2 OS=Homo sapiens GN=PAPPA2 PE=1 SV=4	Q9BXP8	eGLWTQEFk	1.849	1.127	0.668	0.6808
Pappalysin-2 OS=Homo sapiens GN=PAPPA2 PE=1 SV=4	Q9BXP8	lQHEALNEAFSR	1.233	0.9398	1.002	0.8164
Pappalysin-2 OS=Homo sapiens GN=PAPPA2 PE=1 SV=4	Q9BXP8	sLLLGGDSSEDGHYFR		1.17		0.6556
Pappalysin-2 OS=Homo sapiens GN=PAPPA2 PE=1 SV=4	Q9BXP8	vQSIVcTGR	0.637		1.939
Pappalysin-2 OS=Homo sapiens GN=PAPPA2 PE=1 SV=4	Q9BXP8	vVLVNcEPSk	0.926		1.334
Neural cell adhesion molecule L1-like protein OS=Homo sapiens GN=CHL1 PE=1 SV=4	O00533	dGNPFYFTDHR	1.264	1.232	1.494	2.005
Neural cell adhesion molecule L1-like protein OS=Homo sapiens GN=CHL1 PE=1 SV=4	O00533	gDLYFANVEEk	0.742	0.8617	2.545	2.867
Neural cell adhesion molecule L1-like protein OS=Homo sapiens GN=CHL1 PE=1 SV=4	O00533	lHMLELHcESk		0.8996		2.746
Neural cell adhesion molecule L1-like protein OS=Homo sapiens GN=CHL1 PE=1 SV=4	O00533	vIAVNEVGR	0.8728	1.124	2.164	2.197
Carbonic anhydrase 2 OS=Homo sapiens GN=CA2 PE=1 SV=2	P00918	ePISVSSEQVLk	0.8968	0.879	0.2867	0.3499
Carbonic anhydrase 2 OS=Homo sapiens GN=CA2 PE=1 SV=2	P00918	gGPLDGTYR	0.9746	0.8846	0.2639	0.3477
Carbonic anhydrase 2 OS=Homo sapiens GN=CA2 PE=1 SV=2	P00918	qSPVDIDTHTAk	1	1.161	0.2572	0.265
Carbonic anhydrase 2 OS=Homo sapiens GN=CA2 PE=1 SV=2	P00918	sADFTNFDPR	1.078	1.079	0.2385	0.285
Carbonic anhydrase 2 OS=Homo sapiens GN=CA2 PE=1 SV=2	P00918	vGSAkPGLQk	0.9122		0.2819
Spectrin alpha chain, erythrocytic 1 OS=Homo sapiens GN=SPTA1 PE=1 SV=5	P02549	dHEDFLASLAR	0.7354		0.1211
Spectrin alpha chain, erythrocytic 1 OS=Homo sapiens GN=SPTA1 PE=1 SV=5	P02549	lGDYANLk	0.554		0.1608
Spectrin alpha chain, erythrocytic 1 OS=Homo sapiens GN=SPTA1 PE=1 SV=5	P02549	lISAQHNQSk	2.118	1.508	0.04206	0.08795
Spectrin alpha chain, erythrocytic 1 OS=Homo sapiens GN=SPTA1 PE=1 SV=5	P02549	nLAVMSDk		0.6925		0.1915
Spectrin alpha chain, erythrocytic 1 OS=Homo sapiens GN=SPTA1 PE=1 SV=5	P02549	vILENIASHEPR	1.086		0.08205
Lithostathine-1-alpha OS=Homo sapiens GN=REG1A PE=1 SV=3	P05451	dVPcEDkFSFVck		1.028		7.713
Lithostathine-1-alpha OS=Homo sapiens GN=REG1A PE=1 SV=3	P05451	sYcYYFNEDR	1.053	0.9214	5.191	8.608
Lithostathine-1-alpha OS=Homo sapiens GN=REG1A PE=1 SV=3	P05451	wkDVPcEDk	0.9652	1.05	5.663	7.552
Tetranectin OS=Homo sapiens GN=CLEC3B PE=1 SV=3	P05452	cFLAFTQTk		1.037		3.302
Tetranectin OS=Homo sapiens GN=CLEC3B PE=1 SV=3	P05452	eQQALQTVcLk	0.7055	0.8905	4.311	3.846
Tetranectin OS=Homo sapiens GN=CLEC3B PE=1 SV=3	P05452	nWETEITAQPDGGk	1.301	1.328	2.338	2.579
Tetranectin OS=Homo sapiens GN=CLEC3B PE=1 SV=3	P05452	nWETEITAQPDGGkTENcAVLSGAANGk	1.002		3.035
Tetranectin OS=Homo sapiens GN=CLEC3B PE=1 SV=3	P05452	tENcAVLSGAANGk	1.117	0.917	2.724	3.735
Tetranectin OS=Homo sapiens GN=CLEC3B PE=1 SV=3	P05452	tFHEASEDcISR	1.105	0.9253	2.752	3.702
L-lactate dehydrogenase B chain OS=Homo sapiens GN=LDHB PE=1 SV=2	P07195	gLTSVINQk	0.8532	0.894	1.008	0.9757
L-lactate dehydrogenase B chain OS=Homo sapiens GN=LDHB PE=1 SV=2	P07195	iHPVSTMVk	0.776		1.108
L-lactate dehydrogenase B chain OS=Homo sapiens GN=LDHB PE=1 SV=2	P07195	iVADkDYSVTANSk	1.032		0.8336
L-lactate dehydrogenase B chain OS=Homo sapiens GN=LDHB PE=1 SV=2	P07195	iVVVTAGVR	1.143	0.9221	0.7522	0.946
L-lactate dehydrogenase B chain OS=Homo sapiens GN=LDHB PE=1 SV=2	P07195	lIAPVAEEEATVPNNk	1.201	1.02	0.716	0.8553
L-lactate dehydrogenase B chain OS=Homo sapiens GN=LDHB PE=1 SV=2	P07195	sADTLWDIQk	1.177	0.9872	0.7305	0.8836
Spectrin beta chain, erythrocytic OS=Homo sapiens GN=SPTB PE=1 SV=5	P11277	aQEASVLLR		0.969		0.1
Spectrin beta chain, erythrocytic OS=Homo sapiens GN=SPTB PE=1 SV=5	P11277	lQTHADLNk		1.016		0.09539
Spectrin beta chain, erythrocytic OS=Homo sapiens GN=SPTB PE=1 SV=5	P11277	vDNVNAFIER	1		No Values
Roundabout homolog 4 OS=Homo sapiens GN=ROBO4 PE=1 SV=1	Q8WZ75	dGkPLALQPGR	0.9889		3.182
Roundabout homolog 4 OS=Homo sapiens GN=ROBO4 PE=1 SV=1	Q8WZ75	eDFQIQPR	0.8944		3.518
Roundabout homolog 4 OS=Homo sapiens GN=ROBO4 PE=1 SV=1	Q8WZ75	gPDSNVLLLR	1.885	1.425	1.67	1.058
Roundabout homolog 4 OS=Homo sapiens GN=ROBO4 PE=1 SV=1	Q8WZ75	sDEGTYMcVATNSAGHR	0.6853	0.546	4.592	2.762
Cell adhesion molecule 1 OS=Homo sapiens GN=CADM1 PE=1 SV=2	Q9BY67	cEASNIVGk	0.608	0.6632	6.438	9.076
Cell adhesion molecule 1 OS=Homo sapiens GN=CADM1 PE=1 SV=2	Q9BY67	eDDGVPVIcQVEHPAVTGNLQTQR	1.509	2.281	2.595	2.639
Cell adhesion molecule 1 OS=Homo sapiens GN=CADM1 PE=1 SV=2	Q9BY67	nLMIDIQk	0.7337	1.036	5.335	5.811
Cell adhesion molecule 1 OS=Homo sapiens GN=CADM1 PE=1 SV=2	Q9BY67	vHkEDDGVPVIcQVEHPAVTGNLQTQR	1.333		2.936
Sulfhydryl oxidase 1 OS=Homo sapiens GN=QSOX1 PE=1 SV=3	O00391	eVALDLSQHk	0.8727	0.9555	2.96	3.544
Sulfhydryl oxidase 1 OS=Homo sapiens GN=QSOX1 PE=1 SV=3	O00391	lAGAPSEDPQFPk	0.9417	0.844	2.743	4.012
Sulfhydryl oxidase 1 OS=Homo sapiens GN=QSOX1 PE=1 SV=3	O00391	vLNTEANVVR	1.265	1.051	2.042	3.222
Sulfhydryl oxidase 1 OS=Homo sapiens GN=QSOX1 PE=1 SV=3	O00391	vPVLMESR		1.25		2.71
Immunoglobulin J chain OS=Homo sapiens GN=IGJ PE=1 SV=4	P01591	fVYHLSDLck	0.8862	0.8866	2.157	2.243
Immunoglobulin J chain OS=Homo sapiens GN=IGJ PE=1 SV=4	P01591	sSEDPNEDIVER	1.105	1.347	1.73	1.476
Serpin B3 OS=Homo sapiens GN=SERPINB3 PE=1 SV=2	P29508	fkVEESYDLk	0.934		6.217
Serpin B3 OS=Homo sapiens GN=SERPINB3 PE=1 SV=2	P29508	gLVLSGVLHk	0.617	0.792	9.41	8.082
Serpin B3 OS=Homo sapiens GN=SERPINB3 PE=1 SV=2	P29508	kVLHFDQVTENTTGk	1.44	1.086	4.032	5.894
Serpin B3 OS=Homo sapiens GN=SERPINB3 PE=1 SV=2	P29508	vLHFDQVTENTTGk	1.218	1.013	4.768	6.317
Protein NOV homolog OS=Homo sapiens GN=NOV PE=1 SV=1	P48745	aVLDGcSccLVcAR	2.126	0.9033	3.691	7.629
Protein NOV homolog OS=Homo sapiens GN=NOV PE=1 SV=1	P48745	cPATPPTcAPGVR	0.7482	0.5608	10.49	12.29
Protein NOV homolog OS=Homo sapiens GN=NOV PE=1 SV=1	P48745	dGQIGcVPR	0.8547	0.8885	9.18	7.756
Protein NOV homolog OS=Homo sapiens GN=NOV PE=1 SV=1	P48745	kVEVPGEccEk		1.946		3.542
Cartilage intermediate layer protein 2 OS=Homo sapiens GN=CILP2 PE=2 SV=2	Q8IUL8	aDAGTAVTFQcR	1.351	1.013	5.084	5.7
Cartilage intermediate layer protein 2 OS=Homo sapiens GN=CILP2 PE=2 SV=2	Q8IUL8	ecQGAPVTASHFR	0.8316		8.261
Plasma alpha-L-fucosidase OS=Homo sapiens GN=FUCA2 PE=1 SV=2	Q9BTY2	aILGATEVk	0.9105	0.911	0.7826	0.8436
Plasma alpha-L-fucosidase OS=Homo sapiens GN=FUCA2 PE=1 SV=2	Q9BTY2	wGAGSIck		0.8709		0.8824
Plasma alpha-L-fucosidase OS=Homo sapiens GN=FUCA2 PE=1 SV=2	Q9BTY2	wPTSGQLFLGHPk	1.052	1.258	0.6776	0.611
Angiopoietin-related protein 2 OS=Homo sapiens GN=ANGPTL2 PE=2 SV=1	Q9UKU9	dHDVYTGNcAHYQk		1.58		1.469
Angiopoietin-related protein 2 OS=Homo sapiens GN=ANGPTL2 PE=2 SV=1	Q9UKU9	hDPGGWTVIQR		1.088		2.134
Angiopoietin-related protein 2 OS=Homo sapiens GN=ANGPTL2 PE=2 SV=1	Q9UKU9	kVFAEYASFR	1.072		4.802
Angiopoietin-related protein 2 OS=Homo sapiens GN=ANGPTL2 PE=2 SV=1	Q9UKU9	lEPESEYYk	0.8537	0.6534	6.032	3.552
Angiopoietin-related protein 2 OS=Homo sapiens GN=ANGPTL2 PE=2 SV=1	Q9UKU9	lMQVWcDQR		0.8517		2.725
Angiopoietin-related protein 2 OS=Homo sapiens GN=ANGPTL2 PE=2 SV=1	Q9UKU9	rLDGSVNFFR	1.145	0.9706	4.499	2.391
Periplakin OS=Homo sapiens GN=PPL PE=1 SV=4	O60437	cDLEIYQLk	1		7.247
Periplakin OS=Homo sapiens GN=PPL PE=1 SV=4	O60437	lSELEFHNSk		1		3.266
Hemoglobin subunit delta OS=Homo sapiens GN=HBD PE=1 SV=2	P02042	eFTPQMQAAYQk	1.036	0.6943	0.06302	0.148
Hemoglobin subunit delta OS=Homo sapiens GN=HBD PE=1 SV=2	P02042	gTFSQLSELHcDk	1.123	1.094	0.05813	0.09394
Hemoglobin subunit delta OS=Homo sapiens GN=HBD PE=1 SV=2	P02042	tAVNALWGk	1.952	1.082	0.03345	0.09498
Hemoglobin subunit delta OS=Homo sapiens GN=HBD PE=1 SV=2	P02042	vNVDAVGGEALGR	0.4529	0.9622	0.1032	0.1068
Glyceraldehyde-3-phosphate dehydrogenase OS=Homo sapiens GN=GAPDH PE=1 SV=3	P04406	aGAHLQGGAk	0.9787	1.1	1.047	0.9557
Glyceraldehyde-3-phosphate dehydrogenase OS=Homo sapiens GN=GAPDH PE=1 SV=3	P04406	gALQNIIPASTGAAk	1.2	1.111	0.8539	0.9461
Glyceraldehyde-3-phosphate dehydrogenase OS=Homo sapiens GN=GAPDH PE=1 SV=3	P04406	vIPELNGk		0.8995		1.169
Glyceraldehyde-3-phosphate dehydrogenase OS=Homo sapiens GN=GAPDH PE=1 SV=3	P04406	vPTANVSVVDLTcR	0.7489	0.7652	1.369	1.374
Thrombospondin-1 OS=Homo sapiens GN=THBS1 PE=1 SV=2	P07996	cTSYPDGSWk	0.5319	1.107	7.121	5.43
Thrombospondin-1 OS=Homo sapiens GN=THBS1 PE=1 SV=2	P07996	dcVGDVTENQIcNk	Value Missing	1.565	1.946	3.841
Thrombospondin-1 OS=Homo sapiens GN=THBS1 PE=1 SV=2	P07996	gTSQNDPNWVVR	1.652		2.292
Thrombospondin-1 OS=Homo sapiens GN=THBS1 PE=1 SV=2	P07996	lcNNPTPQFGGk	1.13	0.8166	3.35	7.361
Thrombospondin-1 OS=Homo sapiens GN=THBS1 PE=1 SV=2	P07996	lVPNPDQk	1.819		2.082
Macrophage colony-stimulating factor 1 OS=Homo sapiens GN=CSF1 PE=1 SV=2	P09603	sHSSGSVLPLGELEGR	1.198	1.12	3.351	3.661
Macrophage colony-stimulating factor 1 OS=Homo sapiens GN=CSF1 PE=1 SV=2	P09603	sTcQSFEPPETPVVk	0.8899	0.7881	4.512	5.201
Carboxypeptidase E OS=Homo sapiens GN=CPE PE=1 SV=1	P16870	lLIPGNYk	1.547		2.216
Carboxypeptidase E OS=Homo sapiens GN=CPE PE=1 SV=1	P16870	sNAQGIDLNR	1.347	1.466	2.544	2.232
Carboxypeptidase E OS=Homo sapiens GN=CPE PE=1 SV=1	P16870	yIGNMHGNEAVGR	0.7386	0.4456	4.641	7.344
Interleukin-6 receptor subunit beta OS=Homo sapiens GN=IL6ST PE=1 SV=2	P40189	lTWTNPSIk	1.049	0.8529	4.523	3.607
Interleukin-6 receptor subunit beta OS=Homo sapiens GN=IL6ST PE=1 SV=2	P40189	vTSDHINFDPVYk	0.99	1.082	4.79	2.844
Filamin-A OS=Homo sapiens GN=FLNA PE=1 SV=4	P21333	aHVVPcFDASk	0.6009	0.8101	2.121	1.453
Filamin-A OS=Homo sapiens GN=FLNA PE=1 SV=4	P21333	eTGEHLVHVk		0.6561		1.794
Filamin-A OS=Homo sapiens GN=FLNA PE=1 SV=4	P21333	tHIQDNHDGTYTVAYVPDVTGR	1.639		0.7776
Filamin-A OS=Homo sapiens GN=FLNA PE=1 SV=4	P21333	vLPTHDASk		1.794		0.6563
Serum amyloid P-component OS=Homo sapiens GN=APCS PE=1 SV=2	P02743	aYSLFSYNTQGR	0.8579	1.06	1.052	0.7014
Serum amyloid P-component OS=Homo sapiens GN=APCS PE=1 SV=2	P02743	iVLGQEQDSYGGk	1.103	1.024	0.8179	0.7261
Serum amyloid P-component OS=Homo sapiens GN=APCS PE=1 SV=2	P02743	iVLGQEQDSYGGkFDR	0.8193		1.101
Serum amyloid P-component OS=Homo sapiens GN=APCS PE=1 SV=2	P02743	qGYFVEAQPk	1.208	1.045	0.7466	0.7118
Complement component C6 OS=Homo sapiens GN=C6 PE=1 SV=3	P13671	gFVVAGPSR	0.7796	0.8491	1.638	2.148
Complement component C6 OS=Homo sapiens GN=C6 PE=1 SV=3	P13671	gGNQLYcVk	1.094	1.108	1.168	1.647
Complement component C6 OS=Homo sapiens GN=C6 PE=1 SV=3	P13671	iGESIELTcPk	0.7422	0.7909	1.721	2.306
Complement component C6 OS=Homo sapiens GN=C6 PE=1 SV=3	P13671	qLEWGLER	2.131		0.5994
Vinculin OS=Homo sapiens GN=VCL PE=1 SV=4	P18206	aLASIDSk	0.9839	1.706	4.689	4.22
Vinculin OS=Homo sapiens GN=VCL PE=1 SV=4	P18206	aLASQLQDSLk	1.066		4.329
Vinculin OS=Homo sapiens GN=VCL PE=1 SV=4	P18206	eLTPQVVSAAR	1.477		3.123
Vinculin OS=Homo sapiens GN=VCL PE=1 SV=4	P18206	gQGSSPVAMQk	0.9542	1.35	4.835	5.333
Vinculin OS=Homo sapiens GN=VCL PE=1 SV=4	P18206	sLGEISALTSk	0.8969	Value Missing	5.144	2.683
Vinculin OS=Homo sapiens GN=VCL PE=1 SV=4	P18206	vGELcAGk	0.8797	1.042	5.244	6.911
Desmocollin-2 OS=Homo sapiens GN=DSC2 PE=1 SV=1	Q02487	dTGNLYcTRPVDR		0.9067		4.156
Desmocollin-2 OS=Homo sapiens GN=DSC2 PE=1 SV=1	Q02487	tNEGVLcVVkPLNYEEk	1.145	1.075	2.095	3.506
Desmocollin-2 OS=Homo sapiens GN=DSC2 PE=1 SV=1	Q02487	vTVEDkDLVNTANWR	0.8102		2.96
Matrix-remodeling-associated protein 5 OS=Homo sapiens GN=MXRA5 PE=2 SV=3	Q9NR99	cVASNAAGADSLAIR		1.457		2.015
Matrix-remodeling-associated protein 5 OS=Homo sapiens GN=MXRA5 PE=2 SV=3	Q9NR99	vFYGGDLk	0.886	0.7461	2.974	3.935
Matrix-remodeling-associated protein 5 OS=Homo sapiens GN=MXRA5 PE=2 SV=3	Q9NR99	vQVSDSGYYR	1.145	0.8291	2.301	3.541
Cholesteryl ester transfer protein OS=Homo sapiens GN=CETP PE=1 SV=2	P11597	aSYPDITGEk		1.234		1.729
Cholesteryl ester transfer protein OS=Homo sapiens GN=CETP PE=1 SV=2	P11597	tDAPDcYLSFHk	1.013	0.8448	1.562	2.525
Cholesteryl ester transfer protein OS=Homo sapiens GN=CETP PE=1 SV=2	P11597	vIQTAFQR	1.023		1.547
NHL repeat-containing protein 3 OS=Homo sapiens GN=NHLRC3 PE=2 SV=1	Q5JS37	fNIPHSVTLDSAGR	0.9308	0.9593	1.062	1.381
NHL repeat-containing protein 3 OS=Homo sapiens GN=NHLRC3 PE=2 SV=1	Q5JS37	tGAVYVAEIGAk	1.042	1.026	0.9489	1.291
Gamma-glutamyl hydrolase OS=Homo sapiens GN=GGH PE=1 SV=2	Q92820	nLDGISHAPNAVk	1	0.9799	1.889	1.833
Gamma-glutamyl hydrolase OS=Homo sapiens GN=GGH PE=1 SV=2	Q92820	yLESAGAR	0.9246	0.8866	2.042	2.025
Gamma-glutamyl hydrolase OS=Homo sapiens GN=GGH PE=1 SV=2	Q92820	yYIAASYVk		1.136		1.581
Charged multivesicular body protein 1b OS=Homo sapiens GN=CHMP1B PE=1 SV=1	Q7LBR1	nQAVNFLR	1	1.037	1.428	1.473
Charged multivesicular body protein 1b OS=Homo sapiens GN=CHMP1B PE=1 SV=1	Q7LBR1	vQTAVTMGk		0.9777		1.562
Ig kappa chain V-I region Roy OS=Homo sapiens PE=1 SV=1	P01608	lEAGVPSR	0.7992	0.6948	1	0.8193
Ig kappa chain V-I region Roy OS=Homo sapiens PE=1 SV=1	P01608	lLIYDASk	1.59	1.346	0.5027	0.4229
Catalase OS=Homo sapiens GN=CAT PE=1 SV=3	P04040	dAQIFIQk		0.616		0.4242
Catalase OS=Homo sapiens GN=CAT PE=1 SV=3	P04040	dYPLIPVGk	1.427	1.718	0.1138	0.1521
Catalase OS=Homo sapiens GN=CAT PE=1 SV=3	P04040	fSTVAGESGSADTVR		1.253		0.2085
Catalase OS=Homo sapiens GN=CAT PE=1 SV=3	P04040	lcENIAGHLk	0.6728		0.2414
Catalase OS=Homo sapiens GN=CAT PE=1 SV=3	P04040	lNVITVGPR		1.017		0.2569
Catalase OS=Homo sapiens GN=CAT PE=1 SV=3	P04040	nLSVEDAAR		0.6721		0.3888
Histidine-rich glycoprotein OS=Homo sapiens GN=HRG PE=1 SV=1	P04196	iADAHLDR	1.262	1.123	0.4743	0.4879
Histidine-rich glycoprotein OS=Homo sapiens GN=HRG PE=1 SV=1	P04196	rPSEIVIGQck	0.8757	0.8416	0.6838	0.6509
Peptidase inhibitor 16 OS=Homo sapiens GN=PI16 PE=1 SV=1	Q6UXB8	aQVSPTASDMLHMR	1.785		0.7018
Peptidase inhibitor 16 OS=Homo sapiens GN=PI16 PE=1 SV=1	Q6UXB8	iGcGSHFcEk	1.507	1.457	0.8312	0.8428
Peptidase inhibitor 16 OS=Homo sapiens GN=PI16 PE=1 SV=1	Q6UXB8	rPYQEGTPcSQcPSGYHck	0.4291	0.5601	2.919	2.192
Peptidase inhibitor 16 OS=Homo sapiens GN=PI16 PE=1 SV=1	Q6UXB8	sPENSLDPk	0.4121		3.04
Peptidase inhibitor 16 OS=Homo sapiens GN=PI16 PE=1 SV=1	Q6UXB8	wDEELAAFAk	1.674	1.445	0.7485	0.8497
Laminin subunit alpha-4 OS=Homo sapiens GN=LAMA4 PE=1 SV=4	Q16363	cLDGYIGDSIR	Value Missing	3.418	41.49	12.37
Laminin subunit alpha-4 OS=Homo sapiens GN=LAMA4 PE=1 SV=4	Q16363	qDPPETSEPR	Value Missing	1.798	41.49	23.53
Protocadherin gamma-C3 OS=Homo sapiens GN=PCDHGC3 PE=1 SV=1	Q9UN70	aEFPSGSAPR		1.049		3.705
Protocadherin gamma-C3 OS=Homo sapiens GN=PCDHGC3 PE=1 SV=1	Q9UN70	gRLDFEDTk		1.193		3.259
Protocadherin gamma-C3 OS=Homo sapiens GN=PCDHGC3 PE=1 SV=1	Q9UN70	lEISEAVAPGTR	0.9494	0.8371	6.151	4.644
Myosin light chain kinase, smooth muscle OS=Homo sapiens GN=MYLK PE=1 SV=4	Q15746	dLEVVEGSAAR	1	1	3.317	2.675
Amiloride-sensitive amine oxidase [copper-containing] OS=Homo sapiens GN=ABP1 PE=1 SV=4	P19801	cLAFTDVAPR	1.489	1.324	2.302	1.875
Amiloride-sensitive amine oxidase [copper-containing] OS=Homo sapiens GN=ABP1 PE=1 SV=4	P19801	fYGSPEELAR	0.9886	0.831	3.467	2.986
Amiloride-sensitive amine oxidase [copper-containing] OS=Homo sapiens GN=ABP1 PE=1 SV=4	P19801	gHDSTEEPPLFSSHkPR		0.9624		2.578
Amiloride-sensitive amine oxidase [copper-containing] OS=Homo sapiens GN=ABP1 PE=1 SV=4	P19801	lQPSSTTTMAk	0.7917	0.7006	4.329	3.542
Amiloride-sensitive amine oxidase [copper-containing] OS=Homo sapiens GN=ABP1 PE=1 SV=4	P19801	vDLDVAGTk	0.818	1.685	4.19	1.472
Cystatin-M OS=Homo sapiens GN=CST6 PE=1 SV=1	Q15828	aQSQLVAGIk	1.219	1.293	4.681	3.258
Cystatin-M OS=Homo sapiens GN=CST6 PE=1 SV=1	Q15828	dLSPDDPQVQk	0.9263	0.8564	6.161	4.918
Cystatin-M OS=Homo sapiens GN=CST6 PE=1 SV=1	Q15828	vTGDHVDLTTcPLAAGAQQEk	0.7265	0.9361	5.506	4.5
Beta-Ala-His dipeptidase OS=Homo sapiens GN=CNDP1 PE=1 SV=4	Q96KN2	aIHLDLEEYR	0.9626	1.016	0.3829	0.3973
Beta-Ala-His dipeptidase OS=Homo sapiens GN=CNDP1 PE=1 SV=4	Q96KN2	aLEQDLPVNIk	1.2	1.218	0.3072	0.3314
Beta-Ala-His dipeptidase OS=Homo sapiens GN=CNDP1 PE=1 SV=4	Q96KN2	dGSTIPIAk	1.143	0.9848	0.3225	0.41
Beta-Ala-His dipeptidase OS=Homo sapiens GN=CNDP1 PE=1 SV=4	Q96KN2	hLEDVFSk	1.003		0.3674
Beta-Ala-His dipeptidase OS=Homo sapiens GN=CNDP1 PE=1 SV=4	Q96KN2	mMAVAADTLQR	0.8808	0.9926	0.4184	0.4068
Beta-Ala-His dipeptidase OS=Homo sapiens GN=CNDP1 PE=1 SV=4	Q96KN2	tVFGTEPDMIR	0.7387	0.9278	0.499	0.4352
Retinoid-inducible serine carboxypeptidase OS=Homo sapiens GN=SCPEP1 PE=1 SV=1	Q9HB40	eATELWGk		1.167		1.703
Retinoid-inducible serine carboxypeptidase OS=Homo sapiens GN=SCPEP1 PE=1 SV=1	Q9HB40	sLETSAFVk	1.119	0.9731	1.687	2.043
Retinoid-inducible serine carboxypeptidase OS=Homo sapiens GN=SCPEP1 PE=1 SV=1	Q9HB40	vAEQVLNAVNk	0.864	0.9471	2.185	2.099
Tripeptidyl-peptidase 1 OS=Homo sapiens GN=TPP1 PE=1 SV=2	O14773	lFGGNFAHQASVAR	1.231	1.239	0.9951	1.948
Tripeptidyl-peptidase 1 OS=Homo sapiens GN=TPP1 PE=1 SV=2	O14773	lYQQHGAGLFDVTR	0.6846	0.866	1.789	2.787
Filamin-C OS=Homo sapiens GN=FLNC PE=1 SV=3	Q14315	vHVQPAVDTSGVk	1		0.8275
Filamin-C OS=Homo sapiens GN=FLNC PE=1 SV=3	Q14315	vLNPSGAk		1		1.046
Ig heavy chain V-II region ARH-77 OS=Homo sapiens PE=4 SV=1	P06331	lSSVTAADTAVYYcAR	1.076	1.079	0.4236	0.4128
Ig heavy chain V-II region ARH-77 OS=Homo sapiens PE=4 SV=1	P06331	vTISLDTSk	0.9626	0.9626	0.4735	0.4626
Desmoplakin OS=Homo sapiens GN=DSP PE=1 SV=3	P15924	gAGSIAGASASPk	1		2.171
Cystatin-C OS=Homo sapiens GN=CST3 PE=1 SV=1	P01034	aLDFAVGEYNk	0.7456	0.7789	0.8794	1.079
Cystatin-C OS=Homo sapiens GN=CST3 PE=1 SV=1	P01034	lVGGPMDASVEEEGVR	1.208	0.6298	0.5428	1.335
Cystatin-C OS=Homo sapiens GN=CST3 PE=1 SV=1	P01034	tQPNLDNcPFHDQPHLk	1.34	1.522	0.4894	0.5524
Complement C2 OS=Homo sapiens GN=C2 PE=1 SV=2	P06681	cPAPVSFENGIYTPR	0.5462		0.7582
Complement C2 OS=Homo sapiens GN=C2 PE=1 SV=2	P06681	cSSNLVLTGSSER	1.369	0.5877	0.3024	No Values
Complement C2 OS=Homo sapiens GN=C2 PE=1 SV=2	P06681	eILNINQk	1.165	1.184	0.3554	0.2917
Complement C2 OS=Homo sapiens GN=C2 PE=1 SV=2	P06681	hAFILQDTk	1.003	1.234	0.413	0.2799
Complement C2 OS=Homo sapiens GN=C2 PE=1 SV=2	P06681	hAIILLTDGk	1.187	1.179	0.3489	0.293
Complement component C8 alpha chain OS=Homo sapiens GN=C8A PE=1 SV=2	P07357	aMAVEDIISR	1.848	1.606	0.1008	0.09044
Complement component C8 alpha chain OS=Homo sapiens GN=C8A PE=1 SV=2	P07357	iNVGGGLSGDHck	1.205	0.6254	0.1547	0.2323
Complement component C8 alpha chain OS=Homo sapiens GN=C8A PE=1 SV=2	P07357	lGSLGAAcEQTQTEGAk	0.7818		0.2383
Complement component C8 alpha chain OS=Homo sapiens GN=C8A PE=1 SV=2	P07357	lYYGDDEk	0.6034		0.3088
Collagen alpha-2(I) chain OS=Homo sapiens GN=COL1A2 PE=1 SV=7	P08123	aQPENIPAk		3.631		14.53
Collagen alpha-2(I) chain OS=Homo sapiens GN=COL1A2 PE=1 SV=7	P08123	gETGPSGPVGPAGAVGPR	0.6781	Value Missing	4.777	7.264
Collagen alpha-2(I) chain OS=Homo sapiens GN=COL1A2 PE=1 SV=7	P08123	gPAGPSGPAGk	0.763	2.679	4.246	19.7
Collagen alpha-2(I) chain OS=Homo sapiens GN=COL1A2 PE=1 SV=7	P08123	gPSGPQGIR	0.9738		3.326
Collagen alpha-2(I) chain OS=Homo sapiens GN=COL1A2 PE=1 SV=7	P08123	vYcDFSTGETcIR	0.9751		3.322
Nidogen-1 OS=Homo sapiens GN=NID1 PE=1 SV=3	P14543	eDLSPSITQR	0.9515	0.9528	2.312	1.898
Nidogen-1 OS=Homo sapiens GN=NID1 PE=1 SV=3	P14543	eSVENLAk	1.191	1.08	1.846	1.674
Nidogen-1 OS=Homo sapiens GN=NID1 PE=1 SV=3	P14543	nGFSITGGEFTR	1.155		1.904
Nidogen-1 OS=Homo sapiens GN=NID1 PE=1 SV=3	P14543	sNGAYNIFANDR	0.8306	0.8492	2.648	2.129
Pyruvate kinase isozymes M1/M2 OS=Homo sapiens GN=PKM PE=1 SV=4	P14618	aPIIAVTR	1.175	0.8813	1.382	1.579
Pyruvate kinase isozymes M1/M2 OS=Homo sapiens GN=PKM PE=1 SV=4	P14618	gDYPLEAVR		1.069		1.301
Pyruvate kinase isozymes M1/M2 OS=Homo sapiens GN=PKM PE=1 SV=4	P14618	gSGTAEVELkk		0.9354		1.488
Pyruvate kinase isozymes M1/M2 OS=Homo sapiens GN=PKM PE=1 SV=4	P14618	iTLDNAYMEk	0.7754	0.8811	2.093	1.579
Pyruvate kinase isozymes M1/M2 OS=Homo sapiens GN=PKM PE=1 SV=4	P14618	lDIDSPPITAR	0.9456	1.087	1.717	1.281
Pyruvate kinase isozymes M1/M2 OS=Homo sapiens GN=PKM PE=1 SV=4	P14618	lNFSHGTHEYHAETIk	1.308	0.8768	1.241	1.587
Pyruvate kinase isozymes M1/M2 OS=Homo sapiens GN=PKM PE=1 SV=4	P14618	vNFAMNVGk		1.29		1.079
Protein HEG homolog 1 OS=Homo sapiens GN=HEG1 PE=1 SV=3	Q9ULI3	eGVMVQTSGk		1.354		2.351
Protein HEG homolog 1 OS=Homo sapiens GN=HEG1 PE=1 SV=3	Q9ULI3	gGSADAAWk	0.9128	0.736	3.471	4.324
Protein HEG homolog 1 OS=Homo sapiens GN=HEG1 PE=1 SV=3	Q9ULI3	tMHVATVFTDGGPR	1.037	0.9538	3.056	3.337
Argininosuccinate synthase OS=Homo sapiens GN=ASS1 PE=1 SV=2	P00966	kVFIEDVSR		0.8533		5.003
Argininosuccinate synthase OS=Homo sapiens GN=ASS1 PE=1 SV=2	P00966	vFIEDVSR	1.037	1.125	4.602	3.795
Anthrax toxin receptor 1 OS=Homo sapiens GN=ANTXR1 PE=1 SV=2	Q9H6X2	aSEQIYYENR	0.8762		2.129
Anthrax toxin receptor 1 OS=Homo sapiens GN=ANTXR1 PE=1 SV=2	Q9H6X2	vLPGGDTYMHEGFER	1.151		1.621
Insulin-like growth factor-binding protein 3 OS=Homo sapiens GN=IGFBP3 PE=1 SV=2	P17936	aLAQcAPPPAVcAELVR	1.092	1.199	2.392	2.071
Insulin-like growth factor-binding protein 3 OS=Homo sapiens GN=IGFBP3 PE=1 SV=2	P17936	eMEDTLNHLk		0.8409		2.953
Hemicentin-2 OS=Homo sapiens GN=HMCN2 PE=2 SV=2	Q8NDA2	vEIHTVPTIR	1		5.357
Putative V-set and immunoglobulin domain-containing-like protein IGHV4OR15-8 OS=Homo sapiens GN=IGHV4OR15-8 PE=5 SV=2	A6NJ16	lSSVTAADR	1		0.4758
Putative sodium-coupled neutral amino acid transporter 10 OS=Homo sapiens GN=SLC38A10 PE=1 SV=2	Q9HBR0	eLPkGPEQVPVPDPAR		1		2.404
Fructose-bisphosphate aldolase B OS=Homo sapiens GN=ALDOB PE=1 SV=2	P05062	eTTIQGLDGLSER	0.9023	1.007	2.062	1.934
Fructose-bisphosphate aldolase B OS=Homo sapiens GN=ALDOB PE=1 SV=2	P05062	gILAADESVGTMGNR	1.008	1.621	1.846	1.202
Fructose-bisphosphate aldolase B OS=Homo sapiens GN=ALDOB PE=1 SV=2	P05062	iADQcPSSLAIQENANALAR	1.929	0.7254	0.9646	2.686
Fructose-bisphosphate aldolase B OS=Homo sapiens GN=ALDOB PE=1 SV=2	P05062	lDQGGAPLAGTNk	0.9219	0.868	2.018	2.245
Neural cell adhesion molecule 1 OS=Homo sapiens GN=NCAM1 PE=1 SV=3	P13591	aGEQDATIHLk		0.9648		2.701
Neural cell adhesion molecule 1 OS=Homo sapiens GN=NCAM1 PE=1 SV=3	P13591	cVVTGEDGSESEATVNVk	Value Missing		2.298
Neural cell adhesion molecule 1 OS=Homo sapiens GN=NCAM1 PE=1 SV=3	P13591	nAPTPQEFR	1.564	1.284	3.375	2.03
Pregnancy zone protein OS=Homo sapiens GN=PZP PE=1 SV=4	P20742	aSPAFLASQNTk	0.811		0.3357
Pregnancy zone protein OS=Homo sapiens GN=PZP PE=1 SV=4	P20742	iAQWQSLk		1.261		0.05767
Pregnancy zone protein OS=Homo sapiens GN=PZP PE=1 SV=4	P20742	iISIMDEk	1.377	0.7226	0.1978	0.1006
Pregnancy zone protein OS=Homo sapiens GN=PZP PE=1 SV=4	P20742	iSEITNIVSk	1.429		0.1906
Pregnancy zone protein OS=Homo sapiens GN=PZP PE=1 SV=4	P20742	vVVQTESGGR	0.5218	1.237	No Values	0.05879
Aminoacylase-1 OS=Homo sapiens GN=ACY1 PE=1 SV=1	Q03154	eGSVTSVNLTk	1.027	1.014	4.117	3.232
Aminoacylase-1 OS=Homo sapiens GN=ACY1 PE=1 SV=1	Q03154	fMEDTAAEk	1.057	0.9371	3.999	3.497
Aminoacylase-1 OS=Homo sapiens GN=ACY1 PE=1 SV=1	Q03154	gPEEEHPSVTLFR	1.53	1.086	2.763	3.018
Aminoacylase-1 OS=Homo sapiens GN=ACY1 PE=1 SV=1	Q03154	qLGLGcQk	0.7901	0.7809	5.351	4.197
Aminoacylase-1 OS=Homo sapiens GN=ACY1 PE=1 SV=1	Q03154	vAPDVDFk	1.081	1.141	3.912	2.873
ADAMTS-like protein 2 OS=Homo sapiens GN=ADAMTSL2 PE=1 SV=1	Q86TH1	cYQGTDIVR	0.7352	0.9585	3.712	3.746
ADAMTS-like protein 2 OS=Homo sapiens GN=ADAMTSL2 PE=1 SV=1	Q86TH1	gcDPLVkPVGR		0.9689		3.706
ADAMTS-like protein 2 OS=Homo sapiens GN=ADAMTSL2 PE=1 SV=1	Q86TH1	kPPEESTcFERPcFk	1.261		2.164
ADAMTS-like protein 2 OS=Homo sapiens GN=ADAMTSL2 PE=1 SV=1	Q86TH1	kQGVSPADMYR		1.121		3.202
ADAMTS-like protein 2 OS=Homo sapiens GN=ADAMTSL2 PE=1 SV=1	Q86TH1	sGPEcGLAk		1.023		3.509
Aggrecan core protein OS=Homo sapiens GN=ACAN PE=1 SV=2	P16112	fTFQEAANEcR		1.646		3.087
Aggrecan core protein OS=Homo sapiens GN=ACAN PE=1 SV=2	P16112	yQcTEGFVQR	1.119	0.5699	14.03	8.914
Collagen alpha-1(I) chain OS=Homo sapiens GN=COL1A1 PE=1 SV=5	P02452	gETGPAGPPGAPGAPGAPGPVGPAGk	1.735		2.207
Collagen alpha-1(I) chain OS=Homo sapiens GN=COL1A1 PE=1 SV=5	P02452	icVcDNGk	0.6153	0.9285	6.222	3.478
Collagen alpha-1(I) chain OS=Homo sapiens GN=COL1A1 PE=1 SV=5	P02452	vLcDDVIcDETk		1.123		2.876
Ubiquitin-60S ribosomal protein L40 OS=Homo sapiens GN=UBA52 PE=1 SV=2	P62987	eSTLHLVLR	1.177	1	3.826	5.111
Ubiquitin-60S ribosomal protein L40 OS=Homo sapiens GN=UBA52 PE=1 SV=2	P62987	tLSDYNIQk	0.8679		5.186
Angiotensinogen OS=Homo sapiens GN=AGT PE=1 SV=1	P01019	dPTFIPAPIQAk		1		0.1667
Angiotensinogen OS=Homo sapiens GN=AGT PE=1 SV=1	P01019	sLDFTELDVAAEk		0.7266		0.2989
Angiotensinogen OS=Homo sapiens GN=AGT PE=1 SV=1	P01019	vANPLSTA	0.8584	1.461	0.1402	0.1486
Dermatopontin OS=Homo sapiens GN=DPT PE=2 SV=2	Q07507	gATTTFSAVER	1.031	1.031	3.789	4.216
Mucin-like protein 1 OS=Homo sapiens GN=MUCL1 PE=1 SV=1	Q96DR8	wVGDLPNGR	1	1	13.31	5.001
Ig kappa chain V-IV region STH (Fragment) OS=Homo sapiens PE=1 SV=1	P83593	sSQSVLYSSNNk	1	1	0.3635	0.3394
Interleukin-18-binding protein OS=Homo sapiens GN=IL18BP PE=1 SV=2	O95998	dPcPSQPPVFPAAk	0.6355	0.3556	4.33	3.756
Interleukin-18-binding protein OS=Homo sapiens GN=IL18BP PE=1 SV=2	O95998	gSTGTQLck	1.134	1.016	3.884	4.323
Interleukin-18-binding protein OS=Homo sapiens GN=IL18BP PE=1 SV=2	O95998	lWEGSTSR	1.411	1.361	3.122	3.229
Interleukin-18-binding protein OS=Homo sapiens GN=IL18BP PE=1 SV=2	O95998	sTkDPcPSQPPVFPAAk	0.9107	0.771	4.836	5.697
Bile salt-activated lipase OS=Homo sapiens GN=CEL PE=1 SV=3	P19835	aLENPQPHPGWQGTLk	1.056	0.9959	5.476	5.856
Bile salt-activated lipase OS=Homo sapiens GN=CEL PE=1 SV=3	P19835	dQHMAIAWVk		1.55		3.762
Bile salt-activated lipase OS=Homo sapiens GN=CEL PE=1 SV=3	P19835	eAQMPAVIR	0.9906		5.84
Bile salt-activated lipase OS=Homo sapiens GN=CEL PE=1 SV=3	P19835	gIPFAAPTk	1.169	0.9386	4.95	6.213
Bile salt-activated lipase OS=Homo sapiens GN=CEL PE=1 SV=3	P19835	vGcPVGDAAR	0.8185	0.6608	7.068	8.826
Latent-transforming growth factor beta-binding protein 4 OS=Homo sapiens GN=LTBP4 PE=1 SV=2	Q8N2S1	gGEcASPLPGLR	0.03388	2.229	6.007	3.093
Latent-transforming growth factor beta-binding protein 4 OS=Homo sapiens GN=LTBP4 PE=1 SV=2	Q8N2S1	sPPPcTYGR	Value Missing		4.443
Latent-transforming growth factor beta-binding protein 4 OS=Homo sapiens GN=LTBP4 PE=1 SV=2	Q8N2S1	vPEGFTcR	1.486	0.7328	13.29	9.406
Latent-transforming growth factor beta-binding protein 4 OS=Homo sapiens GN=LTBP4 PE=1 SV=2	Q8N2S1	vPPPcDLGR		1.078		6.396
Latent-transforming growth factor beta-binding protein 4 OS=Homo sapiens GN=LTBP4 PE=1 SV=2	Q8N2S1	vSAPDGPcPTGFER	1.566	1.458	12.61	4.726
Tyrosine-protein kinase receptor UFO OS=Homo sapiens GN=AXL PE=1 SV=3	P30530	aPLQGTLLGYR	1.047	1.213	1.616	1.261
Tyrosine-protein kinase receptor UFO OS=Homo sapiens GN=AXL PE=1 SV=3	P30530	lGSLHPHTPYHIR		0.4184		3.656
Tyrosine-protein kinase receptor UFO OS=Homo sapiens GN=AXL PE=1 SV=3	P30530	tATITVLPQQPR		1.673		0.9143
Keratin, type I cytoskeletal 13 OS=Homo sapiens GN=KRT13 PE=1 SV=4	P13646	aGLENTVAETEcR	1.401	1.084	3.831	3.177
Keratin, type I cytoskeletal 13 OS=Homo sapiens GN=KRT13 PE=1 SV=4	P13646	eVSTNTAMIQTSk	0.6184		8.677
Olfactomedin-4 OS=Homo sapiens GN=OLFM4 PE=1 SV=1	Q6UX06	gTcQcSVSLPDTTFPVDR	1.166		1.708
Olfactomedin-4 OS=Homo sapiens GN=OLFM4 PE=1 SV=1	Q6UX06	vQSINYNPFDQk	0.9742	1	2.044	3.073
Fatty acid-binding protein, liver OS=Homo sapiens GN=FABP1 PE=1 SV=1	P07148	fTITAGSk	0.9681	0.9504	0.323	0.3562
Fatty acid-binding protein, liver OS=Homo sapiens GN=FABP1 PE=1 SV=1	P07148	gVSEIVQNGk	0.7778	0.9536	0.4021	0.355
Fatty acid-binding protein, liver OS=Homo sapiens GN=FABP1 PE=1 SV=1	P07148	tVVQLEGDNk	1.473	0.9897	0.2123	0.342
Cadherin-13 OS=Homo sapiens GN=CDH13 PE=1 SV=1	P55290	iNENTGSVSVTR	0.5996	1.039	0.8774	1.56
Cadherin-13 OS=Homo sapiens GN=CDH13 PE=1 SV=1	P55290	vNSDGGLVALR	1.607	1.961	0.3273	0.8268
Cadherin-13 OS=Homo sapiens GN=CDH13 PE=1 SV=1	P55290	yEVSSPYFk		0.4073		3.98
Cornulin OS=Homo sapiens GN=CRNN PE=1 SV=1	Q9UBG3	iSPQIQLSGQTEQTQk	1.088	1	8.907	5.582
Cornulin OS=Homo sapiens GN=CRNN PE=1 SV=1	Q9UBG3	lLDEDHTGTVEFk	1.875		5.168
Cornulin OS=Homo sapiens GN=CRNN PE=1 SV=1	Q9UBG3	wMQVSNPEAGETVPGGQAQTGASTESGR	Value Missing		3.113
Junctional adhesion molecule A OS=Homo sapiens GN=F11R PE=1 SV=1	Q9Y624	dGIVMPTNPk	1.304		1.295
Junctional adhesion molecule A OS=Homo sapiens GN=F11R PE=1 SV=1	Q9Y624	iPENNPVk	0.8122	1	2.079	2.135
Junctional adhesion molecule A OS=Homo sapiens GN=F11R PE=1 SV=1	Q9Y624	lScAYSGFSSPR	1.033		1.634
Protein-glutamine gamma-glutamyltransferase 4 OS=Homo sapiens GN=TGM4 PE=1 SV=2	P49221	fVFSEVNGDR	0.8353	1	11.2	5.05
Protein-glutamine gamma-glutamyltransferase 4 OS=Homo sapiens GN=TGM4 PE=1 SV=2	P49221	rDPVLVcR	1.209		7.737
Betaine--homocysteine S-methyltransferase 1 OS=Homo sapiens GN=BHMT PE=1 SV=2	Q93088	aGPWTPEAAVEHPEAVR	1	0.9504	2.633	2.524
Betaine--homocysteine S-methyltransferase 1 OS=Homo sapiens GN=BHMT PE=1 SV=2	Q93088	iSGQEVNEAAcDIAR		1.078		2.225
Apolipoprotein(a) OS=Homo sapiens GN=LPA PE=1 SV=1	P08519	gTYSTTVTGR	0.9818	1.141	2.941	3.254
Apolipoprotein(a) OS=Homo sapiens GN=LPA PE=1 SV=1	P08519	nPDAVAAPYcYTR	0.8815	0.8565	3.275	4.337
Apolipoprotein(a) OS=Homo sapiens GN=LPA PE=1 SV=1	P08519	tPENYPNAGLTR	1.295		2.23
Lysosomal acid phosphatase OS=Homo sapiens GN=ACP2 PE=1 SV=3	P11117	lPPWASPQTMQR	1.984	1.018	0.5724	1.491
Lysosomal acid phosphatase OS=Homo sapiens GN=ACP2 PE=1 SV=3	P11117	lTEPVVPk	0.759	0.9195	1.496	1.651
ICOS ligand OS=Homo sapiens GN=ICOSLG PE=1 SV=2	O75144	aLMSPAGMLR	1.019	1.029	2.648	2.696
ICOS ligand OS=Homo sapiens GN=ICOSLG PE=1 SV=2	O75144	aMVGSDVELScAcPEGSR	1.002	0.963	2.695	2.879
Neuroserpin OS=Homo sapiens GN=SERPINI1 PE=1 SV=1	Q99574	eFSNMVTAk	1	1	4.439	2.189
Kallistatin OS=Homo sapiens GN=SERPINA4 PE=1 SV=3	P29622	iAPANADFAFR	0.9958	0.82	1.405	1.308
Kallistatin OS=Homo sapiens GN=SERPINA4 PE=1 SV=3	P29622	wADLSGITk		1.137		0.9431
Superoxide dismutase [Cu-Zn] OS=Homo sapiens GN=SOD1 PE=1 SV=2	P00441	hVGDLGNVTADk	1	1	0.2899	0.1925
Annexin A1 OS=Homo sapiens GN=ANXA1 PE=1 SV=2	P04083	aAYLQETGkPLDETLkk	0.8803	0.8104	3.627	3.816
Annexin A1 OS=Homo sapiens GN=ANXA1 PE=1 SV=2	P04083	dITSDTSGDFR		1.387		2.23
Annexin A1 OS=Homo sapiens GN=ANXA1 PE=1 SV=2	P04083	nALLSLAk	1.189	0.9298	2.686	3.326
Annexin A1 OS=Homo sapiens GN=ANXA1 PE=1 SV=2	P04083	tPAQFDADELR	1.115		2.863
Matrilysin OS=Homo sapiens GN=MMP7 PE=1 SV=1	P09237	dLPHITVDR	0.9791	1.058	0.5695	0.6703
Matrilysin OS=Homo sapiens GN=MMP7 PE=1 SV=1	P09237	fYLYDSETk	1	0.9301	0.5576	0.7623
Complement receptor type 1 OS=Homo sapiens GN=CR1 PE=1 SV=3	P17927	gAASLHcTPQGDWSPEAPR	1.299	1.364	1.885	1.448
Complement receptor type 1 OS=Homo sapiens GN=CR1 PE=1 SV=3	P17927	nSVWTGAk	0.8251		2.968
Complement receptor type 1 OS=Homo sapiens GN=CR1 PE=1 SV=3	P17927	scDDFLGQLPHGR	1.358	1.006	1.803	1.962
Complement receptor type 1 OS=Homo sapiens GN=CR1 PE=1 SV=3	P17927	vcQPPPDVLHAER	0.907		2.7
Complement receptor type 1 OS=Homo sapiens GN=CR1 PE=1 SV=3	P17927	vSFVcDEGFR	0.8264	0.7798	2.963	2.532
Granulins OS=Homo sapiens GN=GRN PE=1 SV=2	P28799	cDMEVScPDGYTccR	0.799		15.72
Granulins OS=Homo sapiens GN=GRN PE=1 SV=2	P28799	gSEIVAGLEk	2.518	1.356	4.988	3.284
Granulins OS=Homo sapiens GN=GRN PE=1 SV=2	P28799	gTcEQGPHQVPWMEk	1.613	1.094	7.786	4.071
Granulins OS=Homo sapiens GN=GRN PE=1 SV=2	P28799	lPAHTVGDVk	0.02473	0.5531	7.737	8.052
Granulins OS=Homo sapiens GN=GRN PE=1 SV=2	P28799	qGVccADR	1.88		6.683
Mucosal addressin cell adhesion molecule 1 OS=Homo sapiens GN=MADCAM1 PE=1 SV=2	Q13477	gLDTSLGAVQSDTGR	0.8799	0.7569	4.909	6.346
Mucosal addressin cell adhesion molecule 1 OS=Homo sapiens GN=MADCAM1 PE=1 SV=2	Q13477	lPGLELSHR	1.068	0.957	4.045	8.82
Mucosal addressin cell adhesion molecule 1 OS=Homo sapiens GN=MADCAM1 PE=1 SV=2	Q13477	vcVGScGGR	0.7666	1.205	5.634	7.004
Bone morphogenetic protein receptor type-2 OS=Homo sapiens GN=BMPR2 PE=1 SV=2	Q13873	dPYQQDLGIGESR	1.097	1.667	7.204	3.038
Bone morphogenetic protein receptor type-2 OS=Homo sapiens GN=BMPR2 PE=1 SV=2	Q13873	gSTcYGLWEk	0.7917	0.6232	9.985	8.123
Bone morphogenetic protein receptor type-2 OS=Homo sapiens GN=BMPR2 PE=1 SV=2	Q13873	skGDINLVk	1.191		6.635
Lymphatic vessel endothelial hyaluronic acid receptor 1 OS=Homo sapiens GN=LYVE1 PE=1 SV=2	Q9Y5Y7	aEELSIQVScR	1.108	0.9215	1.111	0.965
Lymphatic vessel endothelial hyaluronic acid receptor 1 OS=Homo sapiens GN=LYVE1 PE=1 SV=2	Q9Y5Y7	aNQQLNFTEAk	1.097	1.271	1.122	0.6995
Lymphatic vessel endothelial hyaluronic acid receptor 1 OS=Homo sapiens GN=LYVE1 PE=1 SV=2	Q9Y5Y7	dQVETALk	0.7399	0.7181	1.664	1.238
Lymphatic vessel endothelial hyaluronic acid receptor 1 OS=Homo sapiens GN=LYVE1 PE=1 SV=2	Q9Y5Y7	iMGITLVSk		0.8541		1.041
Lymphatic vessel endothelial hyaluronic acid receptor 1 OS=Homo sapiens GN=LYVE1 PE=1 SV=2	Q9Y5Y7	kANQQLNFTEAk		1.298		0.6852
Hemoglobin subunit alpha OS=Homo sapiens GN=HBA1 PE=1 SV=2	P69905	lRVDPVNFk	1.069	1.452	0.1089	0.1139
Hemoglobin subunit alpha OS=Homo sapiens GN=HBA1 PE=1 SV=2	P69905	tYFPHFDLSHGSAQVk		0.9019		0.1834
Hemoglobin subunit alpha OS=Homo sapiens GN=HBA1 PE=1 SV=2	P69905	vGAHAGEYGAEALER	0.9164	0.8045	0.1271	0.2057
Collagen alpha-1(III) chain OS=Homo sapiens GN=COL3A1 PE=1 SV=4	P02461	dGNPGSDGLPGR	1.306	0.9695	2.949	7.614
Collagen alpha-1(III) chain OS=Homo sapiens GN=COL3A1 PE=1 SV=4	P02461	gPVGPSGPPGk	0.7979	0.9505	4.829	7.766
Zymogen granule protein 16 homolog B OS=Homo sapiens GN=ZG16B PE=1 SV=3	Q96DA0	dRYFYFGk	1.126		4.704
Zymogen granule protein 16 homolog B OS=Homo sapiens GN=ZG16B PE=1 SV=3	Q96DA0	lGDSWDVk	1.176	1.167	4.504	4.607
Zymogen granule protein 16 homolog B OS=Homo sapiens GN=ZG16B PE=1 SV=3	Q96DA0	mYGPGGGk	0.8002	0.8539	6.617	6.298
Eukaryotic translation initiation factor 4 gamma 3 OS=Homo sapiens GN=EIF4G3 PE=1 SV=2	O43432	lSATESIVEIVk	1	1	0.9626	0.9145
Prominin-1 OS=Homo sapiens GN=PROM1 PE=1 SV=1	O43490	kLADSNFk	0.9996	0.8677	0.8927	0.6967
Prominin-1 OS=Homo sapiens GN=PROM1 PE=1 SV=1	O43490	lSLSQLNSNPELR		1.56		0.3874
Prominin-1 OS=Homo sapiens GN=PROM1 PE=1 SV=1	O43490	lTFEQVYSDck	0.9096	0.7404	0.981	0.8164
Prominin-1 OS=Homo sapiens GN=PROM1 PE=1 SV=1	O43490	nLQDFAAcGIDR		1.187		0.5093
Prominin-1 OS=Homo sapiens GN=PROM1 PE=1 SV=1	O43490	qTTTVVAGIk	1.074		0.8306
Prominin-1 OS=Homo sapiens GN=PROM1 PE=1 SV=1	O43490	tLLNETPEQIk		1.143		0.529
Beta-hexosaminidase subunit alpha OS=Homo sapiens GN=HEXA PE=1 SV=2	P06865	eDIPVNYMk	1.071	0.97	1.378	1.508
Beta-hexosaminidase subunit alpha OS=Homo sapiens GN=HEXA PE=1 SV=2	P06865	iSYGPDWk	0.908	1.119	1.624	1.307
Beta-hexosaminidase subunit alpha OS=Homo sapiens GN=HEXA PE=1 SV=2	P06865	sNPEIQDFMR	1.036	0.9525	1.423	1.536
Collagen alpha-1(XV) chain OS=Homo sapiens GN=COL15A1 PE=1 SV=2	P39059	fTGSLQQLTVHPDPR		0.516		1.544
Collagen alpha-1(XV) chain OS=Homo sapiens GN=COL15A1 PE=1 SV=2	P39059	lVDNYcEAWR	0.8603		No Values
Collagen alpha-1(XV) chain OS=Homo sapiens GN=COL15A1 PE=1 SV=2	P39059	tADTAVTGLASPLSTGk	0.8603	4.515	No Values	0.1764
Cell surface glycoprotein MUC18 OS=Homo sapiens GN=MCAM PE=1 SV=2	P43121	gATLALTQVTPQDER	2.135	2.023	0.7351	1.016
Cell surface glycoprotein MUC18 OS=Homo sapiens GN=MCAM PE=1 SV=2	P43121	gPVLQLHDLk	0.7322	0.7058	2.144	2.912
Cell surface glycoprotein MUC18 OS=Homo sapiens GN=MCAM PE=1 SV=2	P43121	vSPAAPER	0.7815	0.8375	2.008	2.454
14-3-3 protein epsilon OS=Homo sapiens GN=YWHAE PE=1 SV=1	P62258	eAAENSLVAYk		0.9118		1.295
14-3-3 protein epsilon OS=Homo sapiens GN=YWHAE PE=1 SV=1	P62258	hLIPAANTGESk	0.8924	1.03	0.8998	1.147
14-3-3 protein epsilon OS=Homo sapiens GN=YWHAE PE=1 SV=1	P62258	iISSIEQk	1.055	1.113	0.7612	1.061
14-3-3 protein epsilon OS=Homo sapiens GN=YWHAE PE=1 SV=1	P62258	yLAEFATGNDR	1.155	0.9922	0.6952	1.19
14-3-3 protein epsilon OS=Homo sapiens GN=YWHAE PE=1 SV=1	P62258	yLAEFATGNDRk		1.078		1.096
Sushi domain-containing protein 2 OS=Homo sapiens GN=SUSD2 PE=1 SV=1	Q9UGT4	gHDWGAPPFR	0.7782		9.32
Sushi domain-containing protein 2 OS=Homo sapiens GN=SUSD2 PE=1 SV=1	Q9UGT4	gMFLSVAAGDR	1.353	2.988	5.362	17.71
[truncated: 4,563 more rows]
