# Supplementary material for: Analysis of the differential urinary protein profile in IgA nephropathy patients of Uygur ethnicity
Source: BMC Nephrol. 2018 Dec 14;19:358. doi: 10.1186/s12882-018-1139-3 (PMC6295011; doi:10.1186/s12882-018-1139-3)
Supplement: Supplementary file 3 — Table S3. Differentially expressed proteins in Uygur IgAN. (XLSX 19 kb) [file 12882_2018_1139_MOESM3_ESM.xlsx]

## Sheet: Sheet1
Prptein name	Accession Number
Cluster of Immunoglobulin lambda-like polypeptide 5 OS=Homo sapiens GN=IGLL5 PE=2 SV=2 (B9A064)	B9A064 [3]
Signal-regulatory protein beta-1 OS=Homo sapiens GN=SIRPB1 PE=1 SV=5	O00241
Agrin OS=Homo sapiens GN=AGRN PE=1 SV=4	O00468
Na(+)/H(+) exchange regulatory cofactor NHE-RF1 OS=Homo sapiens GN=SLC9A3R1 PE=1 SV=4	O14745
Eukaryotic translation initiation factor 4 gamma 3 OS=Homo sapiens GN=EIF4G3 PE=1 SV=2	O43432
CD5 antigen-like OS=Homo sapiens GN=CD5L PE=1 SV=1	O43866
Receptor activity-modifying protein 3 OS=Homo sapiens GN=RAMP3 PE=2 SV=1	O60896
WD repeat-containing protein 1 OS=Homo sapiens GN=WDR1 PE=1 SV=4	O75083
Gamma-glutamylcyclotransferase OS=Homo sapiens GN=GGCT PE=1 SV=1	O75223
Endonuclease domain-containing 1 protein OS=Homo sapiens GN=ENDOD1 PE=1 SV=2	O94919
Apolipoprotein M OS=Homo sapiens GN=APOM PE=1 SV=2	O95445
Cluster of Pantetheinase OS=Homo sapiens GN=VNN1 PE=1 SV=2 (O95497)	O95497
Cluster of Retinal dehydrogenase 1 OS=Homo sapiens GN=ALDH1A1 PE=1 SV=2 (P00352)	P00352
Ceruloplasmin OS=Homo sapiens GN=CP PE=1 SV=1	P00450
Prothrombin OS=Homo sapiens GN=F2 PE=1 SV=2	P00734
Complement C1r subcomponent OS=Homo sapiens GN=C1R PE=1 SV=2	P00736
Cluster of Haptoglobin OS=Homo sapiens GN=HP PE=1 SV=1 (P00738)	P00738
Cluster of Plasminogen OS=Homo sapiens GN=PLG PE=1 SV=2 (P00747)	P00747
Complement factor B OS=Homo sapiens GN=CFB PE=1 SV=2	P00751
Carbonic anhydrase 1 OS=Homo sapiens GN=CA1 PE=1 SV=2	P00915
Carbonic anhydrase 2 OS=Homo sapiens GN=CA2 PE=1 SV=2	P00918
Pancreatic secretory trypsin inhibitor OS=Homo sapiens GN=SPINK1 PE=1 SV=2	P00995
Antithrombin-III OS=Homo sapiens GN=SERPINC1 PE=1 SV=1	P01008
Alpha-1-antichymotrypsin OS=Homo sapiens GN=SERPINA3 PE=1 SV=2	P01011
Complement C3 OS=Homo sapiens GN=C3 PE=1 SV=2	P01024
Complement C5 OS=Homo sapiens GN=C5 PE=1 SV=4	P01031
Metalloproteinase inhibitor 1 OS=Homo sapiens GN=TIMP1 PE=1 SV=1	P01033
Cystatin-C OS=Homo sapiens GN=CST3 PE=1 SV=1	P01034
Pro-epidermal growth factor OS=Homo sapiens GN=EGF PE=1 SV=2	P01133
Ig kappa chain V-I region CAR OS=Homo sapiens PE=1 SV=1	P01596
Ig kappa chain V-I region EU OS=Homo sapiens PE=1 SV=1	P01598
Ig kappa chain V-I region Kue OS=Homo sapiens PE=1 SV=1	P01604
Ig kappa chain V-I region Roy OS=Homo sapiens PE=1 SV=1	P01608
Cluster of Ig kappa chain V-I region WEA OS=Homo sapiens PE=1 SV=1 (P01610)	P01610
Ig kappa chain V-I region Wes OS=Homo sapiens PE=1 SV=1	P01611
Ig kappa chain V-I region Ni OS=Homo sapiens PE=1 SV=1	P01613
Ig kappa chain V-II region FR OS=Homo sapiens PE=1 SV=1	P01615
Ig kappa chain V-II region TEW OS=Homo sapiens PE=1 SV=1	P01617
Cluster of Ig kappa chain V-III region WOL OS=Homo sapiens PE=1 SV=1 (P01623)	P01623 [2]
Cluster of Ig kappa chain V-IV region Len OS=Homo sapiens PE=1 SV=2 (P01625)	P01625
Ig lambda chain V-I region NEW OS=Homo sapiens PE=1 SV=1	P01701
Cluster of Ig lambda chain V-II region MGC OS=Homo sapiens PE=1 SV=1 (P01709)	P01709
Ig lambda chain V-III region SH OS=Homo sapiens PE=1 SV=1	P01714
Ig heavy chain V-I region HG3 OS=Homo sapiens PE=4 SV=1	P01743
Cluster of Ig heavy chain V-III region VH26 OS=Homo sapiens PE=1 SV=1 (P01764)	P01764
Ig heavy chain V-III region TUR OS=Homo sapiens PE=1 SV=1	P01779
Ig heavy chain V-III region JON OS=Homo sapiens PE=1 SV=1	P01780
Ig heavy chain V-III region GAL OS=Homo sapiens PE=1 SV=1	P01781
Ig heavy chain V-II region WAH OS=Homo sapiens PE=1 SV=1	P01824
Polymeric immunoglobulin receptor OS=Homo sapiens GN=PIGR PE=1 SV=4	P01833
Ig kappa chain C region OS=Homo sapiens GN=IGKC PE=1 SV=1	P01834
Cluster of Ig gamma-1 chain C region OS=Homo sapiens GN=IGHG1 PE=1 SV=1 (P01857)	P01857 [2]
Ig gamma-2 chain C region OS=Homo sapiens GN=IGHG2 PE=1 SV=2	P01859
Ig gamma-4 chain C region OS=Homo sapiens GN=IGHG4 PE=1 SV=1	P01861
Ig mu chain C region OS=Homo sapiens GN=IGHM PE=1 SV=3	P01871
Cluster of Ig alpha-1 chain C region OS=Homo sapiens GN=IGHA1 PE=1 SV=2 (P01876)	P01876 [2]
Spectrin alpha chain, erythrocytic 1 OS=Homo sapiens GN=SPTA1 PE=1 SV=5	P02549
Apolipoprotein C-III OS=Homo sapiens GN=APOC3 PE=1 SV=1	P02656
Fibrinogen alpha chain OS=Homo sapiens GN=FGA PE=1 SV=2	P02671
Fibrinogen beta chain OS=Homo sapiens GN=FGB PE=1 SV=2	P02675
Fibrinogen gamma chain OS=Homo sapiens GN=FGG PE=1 SV=3	P02679
Band 3 anion transport protein OS=Homo sapiens GN=SLC4A1 PE=1 SV=3	P02730
Serum amyloid P-component OS=Homo sapiens GN=APCS PE=1 SV=2	P02743
Complement component C9 OS=Homo sapiens GN=C9 PE=1 SV=2	P02748
Leucine-rich alpha-2-glycoprotein OS=Homo sapiens GN=LRG1 PE=1 SV=2	P02750
Retinol-binding protein 4 OS=Homo sapiens GN=RBP4 PE=1 SV=3	P02753
Alpha-1-acid glycoprotein 1 OS=Homo sapiens GN=ORM1 PE=1 SV=1	P02763
Alpha-2-HS-glycoprotein OS=Homo sapiens GN=AHSG PE=1 SV=1	P02765
Transthyretin OS=Homo sapiens GN=TTR PE=1 SV=1	P02766
Serum albumin OS=Homo sapiens GN=ALB PE=1 SV=2	P02768
Vitamin D-binding protein OS=Homo sapiens GN=GC PE=1 SV=1	P02774
Transferrin receptor protein 1 OS=Homo sapiens GN=TFRC PE=1 SV=2	P02786
Serotransferrin OS=Homo sapiens GN=TF PE=1 SV=3	P02787
Hemopexin OS=Homo sapiens GN=HPX PE=1 SV=2	P02790
Ferritin heavy chain OS=Homo sapiens GN=FTH1 PE=1 SV=2	P02794
Plasma kallikrein OS=Homo sapiens GN=KLKB1 PE=1 SV=1	P03952
Vitronectin OS=Homo sapiens GN=VTN PE=1 SV=1	P04004
Catalase OS=Homo sapiens GN=CAT PE=1 SV=3	P04040
Tissue alpha-L-fucosidase OS=Homo sapiens GN=FUCA1 PE=1 SV=4	P04066
Apolipoprotein B-100 OS=Homo sapiens GN=APOB PE=1 SV=2	P04114
Superoxide dismutase [Mn], mitochondrial OS=Homo sapiens GN=SOD2 PE=1 SV=2	P04179
Phosphatidylcholine-sterol acyltransferase OS=Homo sapiens GN=LCAT PE=1 SV=1	P04180
Histidine-rich glycoprotein OS=Homo sapiens GN=HRG PE=1 SV=1	P04196
Ig lambda chain V-I region WAH OS=Homo sapiens PE=1 SV=1	P04208
Ig lambda chain V-II region NIG-84 OS=Homo sapiens PE=1 SV=1	P04209
Ig lambda chain V region 4A OS=Homo sapiens PE=4 SV=1	P04211
Alpha-1B-glycoprotein OS=Homo sapiens GN=A1BG PE=1 SV=4	P04217
Semenogelin-1 OS=Homo sapiens GN=SEMG1 PE=1 SV=2	P04279
Glyceraldehyde-3-phosphate dehydrogenase OS=Homo sapiens GN=GAPDH PE=1 SV=3	P04406
Ig kappa chain V-I region BAN OS=Homo sapiens PE=1 SV=1	P04430
Ig kappa chain V-III region VG (Fragment) OS=Homo sapiens PE=1 SV=1	P04433
Cluster of Ig kappa chain V-III region VH (Fragment) OS=Homo sapiens PE=4 SV=1 (P04434)	P04434
Apolipoprotein D OS=Homo sapiens GN=APOD PE=1 SV=1	P05090
Plasma protease C1 inhibitor OS=Homo sapiens GN=SERPING1 PE=1 SV=2	P05155
Intercellular adhesion molecule 1 OS=Homo sapiens GN=ICAM1 PE=1 SV=2	P05362
Fatty acid-binding protein, heart OS=Homo sapiens GN=FABP3 PE=1 SV=4	P05413
Cluster of Lithostathine-1-alpha OS=Homo sapiens GN=REG1A PE=1 SV=3 (P05451)	P05451 [2]
Thyroxine-binding globulin OS=Homo sapiens GN=SERPINA7 PE=1 SV=2	P05543
Heparin cofactor 2 OS=Homo sapiens GN=SERPIND1 PE=1 SV=3	P05546
Ig kappa chain V-III region IARC/BL41 OS=Homo sapiens PE=1 SV=1	P06311
Cluster of Ig heavy chain V-II region ARH-77 OS=Homo sapiens PE=4 SV=1 (P06331)	P06331
Gelsolin OS=Homo sapiens GN=GSN PE=1 SV=1	P06396
Complement C2 OS=Homo sapiens GN=C2 PE=1 SV=2	P06681
Protein S100-A9 OS=Homo sapiens GN=S100A9 PE=1 SV=1	P06702
Apolipoprotein A-IV OS=Homo sapiens GN=APOA4 PE=1 SV=3	P06727
Alpha-enolase OS=Homo sapiens GN=ENO1 PE=1 SV=2	P06733
Fatty acid-binding protein, liver OS=Homo sapiens GN=FABP1 PE=1 SV=1	P07148
Cluster of L-lactate dehydrogenase B chain OS=Homo sapiens GN=LDHB PE=1 SV=2 (P07195)	P07195 [2]
Vitamin K-dependent protein S OS=Homo sapiens GN=PROS1 PE=1 SV=1	P07225
Asialoglycoprotein receptor 1 OS=Homo sapiens GN=ASGR1 PE=1 SV=2	P07306
Cathepsin D OS=Homo sapiens GN=CTSD PE=1 SV=1	P07339
Complement component C8 beta chain OS=Homo sapiens GN=C8B PE=1 SV=3	P07358
Complement component C8 gamma chain OS=Homo sapiens GN=C8G PE=1 SV=3	P07360
Calpain-1 catalytic subunit OS=Homo sapiens GN=CAPN1 PE=1 SV=1	P07384
Proactivator polypeptide OS=Homo sapiens GN=PSAP PE=1 SV=2	P07602
Beta-hexosaminidase subunit beta OS=Homo sapiens GN=HEXB PE=1 SV=3	P07686
Profilin-1 OS=Homo sapiens GN=PFN1 PE=1 SV=2	P07737
Cathepsin B OS=Homo sapiens GN=CTSB PE=1 SV=3	P07858
Beta-microseminoprotein OS=Homo sapiens GN=MSMB PE=1 SV=1	P08118
Complement decay-accelerating factor OS=Homo sapiens GN=CD55 PE=1 SV=4	P08174
Corticosteroid-binding globulin OS=Homo sapiens GN=SERPINA6 PE=1 SV=1	P08185
Monocyte differentiation antigen CD14 OS=Homo sapiens GN=CD14 PE=1 SV=2	P08571
Cluster of Complement factor H OS=Homo sapiens GN=CFH PE=1 SV=4 (P08603)	P08603 [2]
Alpha-2-antiplasmin OS=Homo sapiens GN=SERPINF2 PE=1 SV=3	P08697
Matrilysin OS=Homo sapiens GN=MMP7 PE=1 SV=1	P09237
Galectin-1 OS=Homo sapiens GN=LGALS1 PE=1 SV=2	P09382
Pro-cathepsin H OS=Homo sapiens GN=CTSH PE=1 SV=4	P09668
Complement C4-A OS=Homo sapiens GN=C4A PE=1 SV=1	P0C0L4 (+1)
Non-secretory ribonuclease OS=Homo sapiens GN=RNASE2 PE=1 SV=2	P10153
Osteopontin OS=Homo sapiens GN=SPP1 PE=1 SV=1	P10451
Thioredoxin OS=Homo sapiens GN=TXN PE=1 SV=3	P10599
Lysosomal protective protein OS=Homo sapiens GN=CTSA PE=1 SV=2	P10619
S-formylglutathione hydrolase OS=Homo sapiens GN=ESD PE=1 SV=2	P10768
Mannose-binding protein C OS=Homo sapiens GN=MBL2 PE=1 SV=2	P11226
Uteroglobin OS=Homo sapiens GN=SCGB1A1 PE=1 SV=1	P11684
Fatty acid-binding protein, intestinal OS=Homo sapiens GN=FABP2 PE=1 SV=2	P12104
Prolactin-inducible protein OS=Homo sapiens GN=PIP PE=1 SV=1	P12273
Xaa-Pro dipeptidase OS=Homo sapiens GN=PEPD PE=1 SV=3	P12955
Gamma-interferon-inducible lysosomal thiol reductase OS=Homo sapiens GN=IFI30 PE=1 SV=3	P13284
Ribonuclease inhibitor OS=Homo sapiens GN=RNH1 PE=1 SV=2	P13489
Versican core protein OS=Homo sapiens GN=VCAN PE=1 SV=3	P13611
Plastin-2 OS=Homo sapiens GN=LCP1 PE=1 SV=6	P13796
Acylamino-acid-releasing enzyme OS=Homo sapiens GN=APEH PE=1 SV=4	P13798
CD59 glycoprotein OS=Homo sapiens GN=CD59 PE=1 SV=1	P13987
L-selectin OS=Homo sapiens GN=SELL PE=1 SV=2	P14151
Fatty acid-binding protein, adipocyte OS=Homo sapiens GN=FABP4 PE=1 SV=3	P15090
Aldose reductase OS=Homo sapiens GN=AKR1B1 PE=1 SV=3	P15121
Prostatic acid phosphatase OS=Homo sapiens GN=ACPP PE=1 SV=3	P15309
Folate receptor alpha OS=Homo sapiens GN=FOLR1 PE=1 SV=3	P15328
N-acetylglucosamine-6-sulfatase OS=Homo sapiens GN=GNS PE=1 SV=3	P15586
Arylsulfatase B OS=Homo sapiens GN=ARSB PE=1 SV=1	P15848
Ankyrin-1 OS=Homo sapiens GN=ANK1 PE=1 SV=3	P16157
Erythrocyte membrane protein band 4.2 OS=Homo sapiens GN=EPB42 PE=1 SV=3	P16452
Fumarylacetoacetase OS=Homo sapiens GN=FAH PE=1 SV=2	P16930
Aspartate aminotransferase, cytoplasmic OS=Homo sapiens GN=GOT1 PE=1 SV=3	P17174
Ganglioside GM2 activator OS=Homo sapiens GN=GM2A PE=1 SV=4	P17900
Keratin, type II cytoskeletal 4 OS=Homo sapiens GN=KRT4 PE=1 SV=4	P19013
Peptidyl-glycine alpha-amidating monooxygenase OS=Homo sapiens GN=PAM PE=1 SV=2	P19021
Vascular cell adhesion protein 1 OS=Homo sapiens GN=VCAM1 PE=1 SV=1	P19320
Alpha-1-acid glycoprotein 2 OS=Homo sapiens GN=ORM2 PE=1 SV=2	P19652
Inter-alpha-trypsin inhibitor heavy chain H2 OS=Homo sapiens GN=ITIH2 PE=1 SV=2	P19823
Inter-alpha-trypsin inhibitor heavy chain H1 OS=Homo sapiens GN=ITIH1 PE=1 SV=3	P19827
Bile salt-activated lipase OS=Homo sapiens GN=CEL PE=1 SV=3	P19835
Mimecan OS=Homo sapiens GN=OGN PE=1 SV=1	P20774
Filamin-A OS=Homo sapiens GN=FLNA PE=1 SV=4	P21333
Glycerol-3-phosphate dehydrogenase [NAD(+)], cytoplasmic OS=Homo sapiens GN=GPD1 PE=1 SV=4	P21695
Ephrin type-A receptor 1 OS=Homo sapiens GN=EPHA1 PE=1 SV=4	P21709
Fibroblast growth factor receptor 2 OS=Homo sapiens GN=FGFR2 PE=1 SV=1	P21802
Ubiquitin-like modifier-activating enzyme 1 OS=Homo sapiens GN=UBA1 PE=1 SV=3	P22314
Glutathione peroxidase 3 OS=Homo sapiens GN=GPX3 PE=1 SV=2	P22352
Nucleoside diphosphate kinase B OS=Homo sapiens GN=NME2 PE=1 SV=1	P22392
Carboxypeptidase N subunit 2 OS=Homo sapiens GN=CPN2 PE=1 SV=3	P22792
Ig heavy chain V-I region V35 OS=Homo sapiens PE=1 SV=1	P23083
Cluster of Zinc-alpha-2-glycoprotein OS=Homo sapiens GN=AZGP1 PE=1 SV=2 (P25311)	P25311
Proteasome subunit alpha type-3 OS=Homo sapiens GN=PSMA3 PE=1 SV=2	P25788
Dipeptidyl peptidase 4 OS=Homo sapiens GN=DPP4 PE=1 SV=2	P27487
Proteasome subunit alpha type-5 OS=Homo sapiens GN=PSMA5 PE=1 SV=3	P28066
Proteasome subunit beta type-6 OS=Homo sapiens GN=PSMB6 PE=1 SV=4	P28072
Ephrin type-A receptor 2 OS=Homo sapiens GN=EPHA2 PE=1 SV=2	P29317
Transketolase OS=Homo sapiens GN=TKT PE=1 SV=3	P29401
Cluster of Serpin B3 OS=Homo sapiens GN=SERPINB3 PE=1 SV=2 (P29508)	P29508 [2]
Kallistatin OS=Homo sapiens GN=SERPINA4 PE=1 SV=3	P29622
Peroxiredoxin-6 OS=Homo sapiens GN=PRDX6 PE=1 SV=3	P30041
S-adenosylmethionine synthase isoform type-2 OS=Homo sapiens GN=MAT2A PE=1 SV=1	P31153
Peroxiredoxin-2 OS=Homo sapiens GN=PRDX2 PE=1 SV=5	P32119
Thrombospondin-4 OS=Homo sapiens GN=THBS4 PE=1 SV=2	P35443
Basigin OS=Homo sapiens GN=BSG PE=1 SV=2	P35613
Pigment epithelium-derived factor OS=Homo sapiens GN=SERPINF1 PE=1 SV=4	P36955
Complement factor H-related protein 2 OS=Homo sapiens GN=CFHR2 PE=1 SV=1	P36980
Collagen alpha-1(XVIII) chain OS=Homo sapiens GN=COL18A1 PE=1 SV=5	P39060
Aquaporin-2 OS=Homo sapiens GN=AQP2 PE=1 SV=1	P41181
Afamin OS=Homo sapiens GN=AFM PE=1 SV=1	P43652
Glutathione synthetase OS=Homo sapiens GN=GSS PE=1 SV=1	P48637
Protein NOV homolog OS=Homo sapiens GN=NOV PE=1 SV=1	P48745
Rab GDP dissociation inhibitor beta OS=Homo sapiens GN=GDI2 PE=1 SV=2	P50395
T-complex protein 1 subunit theta OS=Homo sapiens GN=CCT8 PE=1 SV=4	P50990
Glypican-3 OS=Homo sapiens GN=GPC3 PE=1 SV=1	P51654
Lumican OS=Homo sapiens GN=LUM PE=1 SV=2	P51884
6-phosphogluconate dehydrogenase, decarboxylating OS=Homo sapiens GN=PGD PE=1 SV=3	P52209
Stanniocalcin-1 OS=Homo sapiens GN=STC1 PE=1 SV=1	P52823
Dipeptidyl peptidase 1 OS=Homo sapiens GN=CTSC PE=1 SV=2	P53634
Pancreatic secretory granule membrane major glycoprotein GP2 OS=Homo sapiens GN=GP2 PE=2 SV=3	P55259
Cadherin-11 OS=Homo sapiens GN=CDH11 PE=1 SV=2	P55287
Triosephosphate isomerase OS=Homo sapiens GN=TPI1 PE=1 SV=3	P60174
Cluster of Actin, cytoplasmic 1 OS=Homo sapiens GN=ACTB PE=1 SV=1 (P60709)	P60709 [4]
Ras-related protein Rab-2A OS=Homo sapiens GN=RAB2A PE=1 SV=1	P61019
Beta-2-microglobulin OS=Homo sapiens GN=B2M PE=1 SV=1	P61769
Epididymal secretory protein E1 OS=Homo sapiens GN=NPC2 PE=1 SV=1	P61916
Heterogeneous nuclear ribonucleoprotein K OS=Homo sapiens GN=HNRNPK PE=1 SV=1	P61978
14-3-3 protein epsilon OS=Homo sapiens GN=YWHAE PE=1 SV=1	P62258
Cluster of 14-3-3 protein zeta/delta OS=Homo sapiens GN=YWHAZ PE=1 SV=1 (P63104)	P63104 [3]
Cluster of Hemoglobin subunit beta OS=Homo sapiens GN=HBB PE=1 SV=2 (P68871)	P68871 [2]
Cluster of Hemoglobin subunit gamma-1 OS=Homo sapiens GN=HBG1 PE=1 SV=2 (P69891)	P69891
Double-stranded RNA-specific editase 1 OS=Homo sapiens GN=ADARB1 PE=1 SV=1	P78563
Phosphatidylinositol-glycan-specific phospholipase D OS=Homo sapiens GN=GPLD1 PE=1 SV=3	P80108
Protein delta homolog 1 OS=Homo sapiens GN=DLK1 PE=1 SV=3	P80370
Ig kappa chain V-IV region STH (Fragment) OS=Homo sapiens PE=1 SV=1	P83593
Basement membrane-specific heparan sulfate proteoglycan core protein OS=Homo sapiens GN=HSPG2 PE=1 SV=4	P98160
Inter-alpha-trypsin inhibitor heavy chain H3 OS=Homo sapiens GN=ITIH3 PE=1 SV=2	Q06033
Peroxiredoxin-1 OS=Homo sapiens GN=PRDX1 PE=1 SV=1	Q06830
Glutamyl aminopeptidase OS=Homo sapiens GN=ENPEP PE=1 SV=3	Q07075
Secreted phosphoprotein 24 OS=Homo sapiens GN=SPP2 PE=1 SV=1	Q13103
Selenium-binding protein 1 OS=Homo sapiens GN=SELENBP1 PE=1 SV=2	Q13228
Chitotriosidase-1 OS=Homo sapiens GN=CHIT1 PE=1 SV=1	Q13231
Mucosal addressin cell adhesion molecule 1 OS=Homo sapiens GN=MADCAM1 PE=1 SV=2	Q13477
Acid ceramidase OS=Homo sapiens GN=ASAH1 PE=1 SV=5	Q13510
Cluster of Tubulin alpha-3C/D chain OS=Homo sapiens GN=TUBA3C PE=1 SV=3 (Q13748)	Q13748
Coactosin-like protein OS=Homo sapiens GN=COTL1 PE=1 SV=3	Q14019
Desmoglein-2 OS=Homo sapiens GN=DSG2 PE=1 SV=2	Q14126
Filamin-C OS=Homo sapiens GN=FLNC PE=1 SV=3	Q14315
WAP four-disulfide core domain protein 2 OS=Homo sapiens GN=WFDC2 PE=1 SV=2	Q14508
Hyaluronan-binding protein 2 OS=Homo sapiens GN=HABP2 PE=1 SV=1	Q14520
Zinc finger MYND domain-containing protein 11 OS=Homo sapiens GN=ZMYND11 PE=1 SV=1	Q15326
Transforming growth factor-beta-induced protein ig-h3 OS=Homo sapiens GN=TGFBI PE=1 SV=1	Q15582
Cystatin-M OS=Homo sapiens GN=CST6 PE=1 SV=1	Q15828
Adiponectin OS=Homo sapiens GN=ADIPOQ PE=1 SV=1	Q15848
Glutaminyl-peptide cyclotransferase OS=Homo sapiens GN=QPCT PE=1 SV=1	Q16769
Prostate-associated microseminoprotein OS=Homo sapiens GN=MSMP PE=1 SV=1	Q1L6U9
NHL repeat-containing protein 3 OS=Homo sapiens GN=NHLRC3 PE=2 SV=1	Q5JS37
Collectin-12 OS=Homo sapiens GN=COLEC12 PE=1 SV=3	Q5KU26
Protein shisa-2 homolog OS=Homo sapiens GN=SHISA2 PE=1 SV=1	Q6UWI4
Neuronal growth regulator 1 OS=Homo sapiens GN=NEGR1 PE=1 SV=3	Q7Z3B1
Cartilage intermediate layer protein 2 OS=Homo sapiens GN=CILP2 PE=2 SV=2	Q8IUL8
Phospholipase D3 OS=Homo sapiens GN=PLD3 PE=1 SV=1	Q8IV08
Acid sphingomyelinase-like phosphodiesterase 3a OS=Homo sapiens GN=SMPDL3A PE=1 SV=2	Q92484
Acid sphingomyelinase-like phosphodiesterase 3b OS=Homo sapiens GN=SMPDL3B PE=2 SV=2	Q92485
Testican-2 OS=Homo sapiens GN=SPOCK2 PE=1 SV=1	Q92563
Poliovirus receptor-related protein 2 OS=Homo sapiens GN=PVRL2 PE=1 SV=1	Q92692
Tumor necrosis factor receptor superfamily member 14 OS=Homo sapiens GN=TNFRSF14 PE=1 SV=3	Q92956
Immunoglobulin superfamily member 8 OS=Homo sapiens GN=IGSF8 PE=1 SV=1	Q969P0
Abhydrolase domain-containing protein 14B OS=Homo sapiens GN=ABHD14B PE=1 SV=1	Q96IU4
Beta-Ala-His dipeptidase OS=Homo sapiens GN=CNDP1 PE=1 SV=4	Q96KN2
N-acetylmuramoyl-L-alanine amidase OS=Homo sapiens GN=PGLYRP2 PE=1 SV=1	Q96PD5
Phosphatidylethanolamine-binding protein 4 OS=Homo sapiens GN=PEBP4 PE=1 SV=3	Q96S96
Sortilin OS=Homo sapiens GN=SORT1 PE=1 SV=3	Q99523
Plasma alpha-L-fucosidase OS=Homo sapiens GN=FUCA2 PE=1 SV=2	Q9BTY2
Cell adhesion molecule 1 OS=Homo sapiens GN=CADM1 PE=1 SV=2	Q9BY67
Protein YIPF3 OS=Homo sapiens GN=YIPF3 PE=1 SV=1	Q9GZM5
PITH domain-containing protein 1 OS=Homo sapiens GN=PITHD1 PE=1 SV=1	Q9GZP4
Twisted gastrulation protein homolog 1 OS=Homo sapiens GN=TWSG1 PE=2 SV=1	Q9GZX9
EH domain-containing protein 4 OS=Homo sapiens GN=EHD4 PE=1 SV=1	Q9H223
Multimerin-2 OS=Homo sapiens GN=MMRN2 PE=1 SV=2	Q9H8L6
EGF, latrophilin and seven transmembrane domain-containing protein 1 OS=Homo sapiens GN=ELTD1 PE=1 SV=3	Q9HBW9
Glyoxalase domain-containing protein 4 OS=Homo sapiens GN=GLOD4 PE=1 SV=1	Q9HC38
Platelet glycoprotein VI OS=Homo sapiens GN=GP6 PE=1 SV=4	Q9HCN6
CD209 antigen OS=Homo sapiens GN=CD209 PE=1 SV=1	Q9NNX6
Interleukin-1 receptor accessory protein OS=Homo sapiens GN=IL1RAP PE=1 SV=2	Q9NPH3
Omega-amidase NIT2 OS=Homo sapiens GN=NIT2 PE=1 SV=1	Q9NQR4
UPF0587 protein C1orf123 OS=Homo sapiens GN=C1orf123 PE=1 SV=1	Q9NWV4
Small proline-rich protein 3 OS=Homo sapiens GN=SPRR3 PE=1 SV=2	Q9UBC9
Cornulin OS=Homo sapiens GN=CRNN PE=1 SV=1	Q9UBG3
Cathepsin Z OS=Homo sapiens GN=CTSZ PE=1 SV=1	Q9UBR2
Fibulin-5 OS=Homo sapiens GN=FBLN5 PE=1 SV=1	Q9UBX5
CMRF35-like molecule 8 OS=Homo sapiens GN=CD300A PE=1 SV=2	Q9UGN4
Suppressor of tumorigenicity 14 protein OS=Homo sapiens GN=ST14 PE=1 SV=2	Q9Y5Y6
Lymphatic vessel endothelial hyaluronic acid receptor 1 OS=Homo sapiens GN=LYVE1 PE=1 SV=2	Q9Y5Y7
Tumor necrosis factor receptor superfamily member 11A OS=Homo sapiens GN=TNFRSF11A PE=1 SV=1	Q9Y6Q6
