# Supplementary material for: Analysis of the differential urinary protein profile in IgA nephropathy patients of Uygur ethnicity
Source: BMC Nephrol. 2018 Dec 14;19:358. doi: 10.1186/s12882-018-1139-3 (PMC6295011; doi:10.1186/s12882-018-1139-3)
Supplement: Supplementary file 4 — Table S4. Analysis the origin of the 4 candidate markers. (XLSX 10 kb) [file 12882_2018_1139_MOESM4_ESM.xlsx]

## Sheet: Sheet1
S4 Table Analysis the origin of the 4 candidate markers
	IgAN iTRAQ quantification	Protein abundance ratio (urine/serum)	Normal control	Normalbuminuria DN	Microalbuminuria DN	Macroalbuminuria DN
SERPINC1	13.86	0.13	1	0.99	2.03	2.4
TIMP1	3.25	6.41	1	0.84	0.52	0.63
ICAM1	2.06	1.82	1	0.25	0.22	0.6
ADIPOQ	3.94	0.15	1	N.A	N.A	Upregulated in both serum and urine
