# Supplementary material for: Analysis of the differential urinary protein profile in IgA nephropathy patients of Uygur ethnicity
Source: BMC Nephrol. 2018 Dec 14;19:358. doi: 10.1186/s12882-018-1139-3 (PMC6295011; doi:10.1186/s12882-018-1139-3)
Supplement: Supplementary file 5 — Table S5. Lists of differentially expressed proteins in IgAN obtained in previous studies. (XLS 66 kb) [file 12882_2018_1139_MOESM5_ESM.xls]

## Sheet: Sheet1
Accession number	Protein name	up/down	tissue	method	remarks	PMID
P02760	Alpha-1-microglobulin	over 20 fold downregulation	urine	2D/MS,MAlDI-TOF		16372274
P04746	Alpha-amylase, pancreatic precursor	65 fold downregulation	urine	2D/MS,MAlDI-TOF		16372274
Q8WXK3	Ankyrin repeat and SOCS box containing protein 13	20 fold downregulation	urine	2D/MS,MAlDI-TOF		16372274
P55056	Apolipoprotein C-IV precursor	60 fold downregulation	urine	2D/MS,MAlDI-TOF		16372274
P07814	Bifunctional aminoacyl-tRNA synthetase	880 fold upregulation	urine	2D/MS,MAlDI-TOF		16372274
Q8NAB2	BTB and kelch domain con-taining protein 3	37 fold upregulation	urine	2D/MS,MAlDI-TOF		16372274
Q15417	Calponin, acidic isoform	over 10 fold downregulation	urine	2D/MS,MAlDI-TOF		16372274
Q9UQB3	Catenin delta-2	60 fold downregulation	urine	2D/MS,MAlDI-TOF		16372274
P07858	Cathepsin B precursor	4 fold downregulation	urine	2D/MS,MAlDI-TOF		16372274
O00408	cGMP-dependent 3,5-cyclic phosphodiesterase	60 fold downregulation	urine	2D/MS,MAlDI-TOF		16372274
P53675	Clathrin heavy chain 2	280 fold upregulation	urine	2D/MS,MAlDI-TOF		16372274
P53420	Collagen alpha 4(IV) chain precursor	52 fold upregulation	urine	2D/MS,MAlDI-TOF		16372274
Q14194	Dihydropyrimidinase related protein-1	20 fold downregulation	urine	2D/MS,MAlDI-TOF		16372274
Q9HCU8	DNA polymerase delta subunit 4	27 fold downregulation	urine	2D/MS,MAlDI-TOF		16372274
P20042	Eukaryotic translation initiation factor 2 subunit 2	80 fold downregulation	urine	2D/MS,MAlDI-TOF		16372274
Q9NQT5	Exosome complex exonuclease RRP40	20 fold downregulation	urine	2D/MS,MAlDI-TOF		16372274
P08294	Extracellular superoxide dis-mutase [Cu-Zn] precursor	28 fold upregulation	urine	2D/MS,MAlDI-TOF		16372274
P09972	Fructose-bisphosphate aldolase C	380 fold upregulation	urine	2D/MS,MAlDI-TOF		16372274
O75791	GRB2-related adaptor protein 2 (Gads)	220 fold downregulation	urine	2D/MS,MAlDI-TOF		16372274
Q96D21	GTP-binding protein Rhes	30 fold upregulation	urine	2D/MS,MAlDI-TOF		16372274
P69905	Hemoglobin alpha chain	1300 fold upregulation	urine	2D/MS,MAlDI-TOF		16372274
P68871	Hemoglobin beta chain	over 500 fold upregulation	urine	2D/MS,MAlDI-TOF		16372274
P02100	Hemoglobin epsilon chain	60 fold downregulation	urine	2D/MS,MAlDI-TOF		16372274
P16188	HLA class 1 histocompatibility antigen, A-30 alpha chain precursor	42 fold upregulation	urine	2D/MS,MAlDI-TOF		16372274
P23083	Ig heavy chain V-I region V35 precursor	40 fold downregulation	urine	2D/MS,MAlDI-TOF		16372274
P06213	Insulin receptor precursor	940 fold upregulation	urine	2D/MS,MAlDI-TOF		16372274
P01042	Kininogen precursor (Alpha-2-thiol proteinase inhibitor)	over 20 fold downregulation	urine	2D/MS,MAlDI-TOF		16372274
Q96PK2	Microtubule-actin crosslinking factor 1, isoform 4	over 20 fold upregulation	urine	2D/MS,MAlDI-TOF		16372274
P27361	Mitogen-activated protein kinase 3	2100 fold upregulation	urine	2D/MS,MAlDI-TOF		16372274
P22234	Multifunctional protein ADE2	3 fold downregulation	urine	2D/MS,MAlDI-TOF		16372274
P13535	Myosin heavy chain, skeletal muscle	48 fold downregulation	urine	2D/MS,MAlDI-TOF		16372274
O75489	NADH-ubiquinone oxidore-ductase 30 kDa subunit	700 fold upregulation	urine	2D/MS,MAlDI-TOF		16372274
Q8WXH0	Nesprin 2	54 fold upregulation	urine	2D/MS,MAlDI-TOF		16372274
P57740	Nuclear pore complex protein Nup107	12.8 fold downregulation	urine	2D/MS,MAlDI-TOF		16372274
Q13516	oligodendrocyte transcription factor 2	100 fold downregulation	urine	2D/MS,MAlDI-TOF		16372274
Q03181	Peroxisome proliferator activated receptor delta	540 fold upregulation	urine	2D/MS,MAlDI-TOF		16372274
Q92569	Phosphatidylinositol 3-kinase regulatory gamma subunit	over 20 fold downregulation	urine	2D/MS,MAlDI-TOF		16372274
O15305	Phosphomannomutase 2	1060 fold upregulation	urine	2D/MS,MAlDI-TOF		16372274
Q9Y3B1	Protein C20orf45	over 20 fold downregulation	urine	2D/MS,MAlDI-TOF		16372274
Q15286	Ras-related protein Rab-35	260 fold upregulation	urine	2D/MS,MAlDI-TOF		16372274
Q14155	Rho guanine nucleotide exchange factor 7	211 fold upregulation	urine	2D/MS,MAlDI-TOF		16372274
Q9Y2P8	RNA 3-terminal phosphate cyclase-like protein	640 fold upregulation	urine	2D/MS,MAlDI-TOF		16372274
Q86SG5	S100 calcium-binding pro-tein A15	over 400 fold downregulation	urine	2D/MS,MAlDI-TOF		16372274
P63151	Serine/threonine protein phosphatase 2A	220 fold upregulation	urine	2D/MS,MAlDI-TOF		16372274
P02787	Serotransferrin precursor	over 10 fold upregulation	urine	2D/MS,MAlDI-TOF		16372274
P02768	Serum albumin precursor	over 10 fold upregulation	urine	2D/MS,MAlDI-TOF		16372274
Q9H9B4	Sideroflexin 1	80 fold downregulation	urine	2D/MS,MAlDI-TOF		16372274
Q96FS4	Signal-induced proliferation-associated protein 1	29.6 fold upregulation	urine	2D/MS,MAlDI-TOF		16372274
Q9UBP0	Spastin	51 fold upregulation	urine	2D/MS,MAlDI-TOF		16372274
P50990	T-complex protein 1, theta subunit	1100 fold upregulation	urine	2D/MS,MAlDI-TOF		16372274
Q16881	Thioredoxin reductase	460 fold downregulation	urine	2D/MS,MAlDI-TOF		16372274
P21580	Tumor necrosis factor, alpha-induced protein 3	520 fold downregulation	urine	2D/MS,MAlDI-TOF		16372274
Q9UEU0	Vesicle transport through interaction with t-SNAREs homolog 1B	480 fold downregulation	urine	2D/MS,MAlDI-TOF		16372274
Q12901	Zinc finger protein 155	4.9 fold downregulation	urine	2D/MS,MAlDI-TOF		16372274
Q9UK13	Zinc finger protein 221	500 fold downregulation	urine	2D/MS,MAlDI-TOF		16372274
O75467	Zinc finger protein 324	11 fold downregulation in one 2D gel spot but 880 fold downregulation in another	urine	2D/MS,MAlDI-TOF		16372274
Q9HCG1	Zinc finger protein Kr 18	960 fold upregulation	urine	2D/MS,MAlDI-TOF		16372274
P25311	Zinc-alpha-2-glycoprotein precursor	over 20 fold upregulation	urine	2D/MS,MAlDI-TOF		16372274
P01009	alpha-1-Antitrypsin precursor	upregulation in IgAN patients compared with controls	urine	2-D PAGE/nano-HPLC-ESI-IT-MS/MS Esquire 3000 plus™ IT mass spectrometer (Bruker Daltonics, Bremen,Germany)		18095357
P01042	Kininogen-1	downregulation in IgAN patients compared with controls, and downregulation in ACEi non-responsors compared with responsors	urine	2-D PAGE/nano-HPLC-ESI-IT-MS/MS Esquire 3000 plus™ IT mass spectrometer (Bruker Daltonics, Bremen,Germany)	By western blotting in 20 IgAN patients before and 6 months after the start of ACEi therapy, low levels of kininogen urine excretion in ACEi non-responsors were confirmed.	18095357
Q14624	Inter-a-trypsininhibitor heavy chain H4 precursor	downregulation in IgAN patients compared with controls, and downregulation in ACEi non-responsors compared with responsors	urine	2-D PAGE/nano-HPLC-ESI-IT-MS/MS Esquire 3000 plus™ IT mass spectrometer (Bruker Daltonics, Bremen,Germany)		18095357
P02760	alpha-1-microglobulin	downregulation in IgAN patients compared with controls	urine	2-D PAGE/nano-HPLC-ESI-IT-MS/MS Esquire 3000 plus™ IT mass spectrometer (Bruker Daltonics, Bremen,Germany)		18095357
P02768	Serum albumin fragment	upregulation in IgAN patients compared with controls	urine	2-D PAGE/nano-HPLC-ESI-IT-MS/MS Esquire 3000 plus™ IT mass spectrometer (Bruker Daltonics, Bremen,Germany)		18095357
P98160	Perlecan (frag)	downregulation in IgAN patients compared with controls	urine	2-D PAGE/nano-HPLC-ESI-IT-MS/MS Esquire 3000 plus™ IT mass spectrometer (Bruker Daltonics, Bremen,Germany)		18095357
P13987	CD59 glycoprotein precursor	downregulation in IgAN patients compared with controls	urine	2-D PAGE/nano-HPLC-ESI-IT-MS/MS Esquire 3000 plus™ IT mass spectrometer (Bruker Daltonics, Bremen,Germany)		18095357
P02766	Transthyretin precursor	upregulation in IgAN patients compared with controls, and upregulation in ACEi non-responsors compared with responsors	urine	2-D PAGE/nano-HPLC-ESI-IT-MS/MS Esquire 3000 plus™ IT mass spectrometer (Bruker Daltonics, Bremen,Germany)		18095357
P07911	uromodulin	upregulation	urine	magnetic bead separation system with MALDI- TOFMS		20552702
P01019	AGT	upregulation	urine	ELISA		21366514
P13500	monocyte chemoattractant protein-1	upregulation	urine	ELISA		21034351
no match	IgA-uromodulin complex	upregulation	urine	ELISA and Western blot		22415778
P98160	LG3, laminin G-like 3 fragment of endorepellin	downregulation	urine	MALDI-TOF-TOF	Western blot; ELISA	23161552
P02768	albumin fragments	upregulation	urine	MALDI-TOF-TOF		23161552
P98160	perlecan	upregulation	urine	MALDI-TOF-TOF		23161552
P01009	α-1-antitrypsin	upregulation	urine	MALDI-TOF-TOF		23161552
P25311	α-1- β-glycoprotein	upregulation	urine	MALDI-TOF-TOF		23161552
no match	free κ light chains	significantly decreased in IgA nephropathy patients compared with CKD patients and healthy individuals	urine	ELISA	Immunohistochemistry analysis	23599406
P98160	laminin G-like 3	significantly decreased in IgA nephropathy patients compared with CKD patients and healthy individuals	urine	ELISA	Western blot	23599406
P09493	Isoform TPM1kof tropomyosina-1 chain	upregulation	renal tissue	iTRAQ		25279147
P61769	a-2-microglobulin	upregulation	renal tissue	iTRAQ		25279147
P68133	Actin, a-skeletal muscle	upregulation	renal tissue	iTRAQ		25279147
Q9NZP8	Complement C1r subcomponent-like protein	upregulation	renal tissue	iTRAQ		25279147
P04083	Annexin A1	upregulation	renal tissue	iTRAQ		25279147
P04075	Fructose-bisphosphate aldolase A	upregulation	renal tissue	iTRAQ		25279147
P62328	Thymosin β-4	upregulation	renal tissue	iTRAQ		25279147
P09493	Isoform TPM1κof tropomyosin α-1 chain	upregulation	renal tissue	iTRAQ		25279147
P01011	a-1-antichymotrypsin	upregulation	renal tissue	iTRAQ		25279147
P05156	Complement factor I	upregulation	renal tissue	iTRAQ		25279147
P98160	Basement membrane-specific heparan sulfate proteoglycan core protein	upregulation	renal tissue	iTRAQ		25279147
P08238	HSP90B	upregulation	renal tissue	iTRAQ		25279147
P09669	Cytochrome c oxidase subunit 6C	downregulation	renal tissue	iTRAQ		25279147
P00403	Cytochrome c oxidase subunit 2	downregulation	renal tissue	iTRAQ		25279147
P51649	Succinate-semialdehyde dehydrogenase,mitochondrial	downregulation	renal tissue	iTRAQ		25279147
P10809	60 kDa heat shock protein, mitochondrial	downregulation	renal tissue	iTRAQ		25279147
P62195	26S protease regulatory subunit 8	downregulation	renal tissue	iTRAQ		25279147
P05091	Aldehyde dehydrogenase, mitochondrial	downregulation	renal tissue	iTRAQ		25279147
P01031	Complement C5	downregulation	renal tissue	iTRAQ		25279147
P30837	Aldehyde dehydrogenase X, mitochondrial	downregulation	renal tissue	iTRAQ		25279147
P61604	10 kDa heat shock protein, mitochondrial	downregulation	renal tissue	iTRAQ		25279147
P02753	Retinol-binding protein 4	downregulation	renal tissue	iTRAQ		25279147
P00966	Argininosuccinate synthase	downregulation	renal tissue	iTRAQ		25279147
P05062	Fructose bisphosphate aldolase B	downregulation	renal tissue	iTRAQ		25279147
P43652	AFM	upregulation	urine	iTRAQ		24938435
P02768	ALB	upregulation	urine	iTRAQ		24938435
P02647	APOA1	upregulation	urine	iTRAQ		24938435
P25311	AZGP1	upregulation	urine	iTRAQ		24938435
P01023	A2M	upregulation	urine	iTRAQ		24938435
P00915	CA1	upregulation	urine	iTRAQ		24938435
P00450	CP	upregulation	urine	iTRAQ		24938435
P01024	C3	upregulation	urine	iTRAQ		24938435
P0C0L4	C4A	upregulation	urine	iTRAQ		24938435
P02751	FN1	downregulaiton	urine	iTRAQ		24938435
P00734	F2	upregulation	urine	iTRAQ		24938435
P02774	GC	upregulation	urine	iTRAQ		24938435
P00738	HP	upregulation	urine	iTRAQ		24938435
Q16270	IGFBP7	downregulaiton	urine	iTRAQ		24938435
P07602	PSAP	upregulation	urine	iTRAQ		24938435
P01009	SERPINA1	upregulation	urine	iTRAQ		24938435
P01011	SERPINA3	upregulation	urine	iTRAQ		24938435
P01008	SERPINC1	upregulation	urine	iTRAQ		24938435
P01024	Complement C3	downregulated in IgAN treated with untreated	urine	SILAC		23762118
Q16270	Insulin-like growth factor-binding protein 7	downregulated in IgAN treated with untreated	urine	SILAC		23762118
P02768	Albumin	downregulated in IgAN treated with untreated	urine	SILAC		23762118
P02774	Vitamin D-binding protein isoform 3	downregulated in IgAN treated with untreated	urine	SILAC		23762118
P02647	Apolipoprotein A-I	downregulated in IgAN treated with untreated	urine	SILAC		23762118
P00450	Ceruloplasmin	downregulated in IgAN treated with untreated	urine	SILAC		23762118
P36955	Pigment epithelium-derived factor	downregulated in IgAN treated with untreated	urine	SILAC		23762118
P02787	Transferrin	downregulated in IgAN treated with untreated	urine	SILAC		23762118
P0DJD9	PEPA5	downregulation	urine	1D PAGE 1D LC-MS Label-free		24339887
P24855	DNAS1	downregulation	urine	1D PAGE 1D LC-MS Label-free		24339887
P01133	EGF	downregulation	urine	1D PAGE 1D LC-MS Label-free		24339887
O75882	ATRN	downregulation	urine	1D PAGE 1D LC-MS Label-free		24339887
Q10588	BST1	downregulation	urine	1D PAGE 1D LC-MS Label-free		24339887
P15144	AMPN	downregulation	urine	1D PAGE 1D LC-MS Label-free		24339887
P60022	DEFB1	downregulation	urine	1D PAGE 1D LC-MS Label-free		24339887
P16070	CD44	downregulation	urine	1D PAGE 1D LC-MS Label-free		24339887
Q8WZ42	TITIN	downregulation	urine	1D PAGE 1D LC-MS Label-free		24339887
P27487	DPP4	downregulation	urine	1D PAGE 1D LC-MS Label-free		24339887
P13473	LAMP2	downregulation	urine	1D PAGE 1D LC-MS Label-free		24339887
Q01459	DIAC	downregulation	urine	1D PAGE 1D LC-MS Label-free		24339887
P06703	S10A6	downregulation	urine	1D PAGE 1D LC-MS Label-free		24339887
P13987	CD59	downregulation	urine	1D PAGE 1D LC-MS Label-free		24339887
P02751	FINC	downregulation	urine	1D PAGE 1D LC-MS Label-free		24339887
P05543	THBG	downregulation	urine	1D PAGE 1D LC-MS Label-free		24339887
P10451	OSTP	downregulation	urine	1D PAGE 1D LC-MS Label-free		24339887
Q7Z5L0	VMO1	downregulation	urine	1D PAGE 1D LC-MS Label-free		24339887
P07911	UROM	downregulation	urine	1D PAGE 1D LC-MS Label-free		24339887
P15586	GNS	downregulation	urine	1D PAGE 1D LC-MS Label-free		24339887
Q13510	ASAH1	downregulation	urine	1D PAGE 1D LC-MS Label-free		24339887
P10153	RNAS2	downregulation	urine	1D PAGE 1D LC-MS Label-free		24339887
Q6GTX8	LAIR1	downregulation	urine	1D PAGE 1D LC-MS Label-free		24339887
P07858	CATB	downregulation	urine	1D PAGE 1D LC-MS Label-free		24339887
P02750	A2GL	downregulation	urine	1D PAGE 1D LC-MS Label-free		24339887
P43251	BTD	downregulation	urine	1D PAGE 1D LC-MS Label-free		24339887
P19961	AMY2B	downregulation	urine	1D PAGE 1D LC-MS Label-free		24339887
P17900	SAP3	downregulation	urine	1D PAGE 1D LC-MS Label-free		24339887
P43652	AFAM	downregulation	urine	1D PAGE 1D LC-MS Label-free		24339887
Q6EMK4	VASN	downregulation	urine	1D PAGE 1D LC-MS Label-free		24339887
P00450	CERU	downregulation	urine	1D PAGE 1D LC-MS Label-free		24339887
P06888	LV109	upregulation	urine	1D PAGE 1D LC-MS Label-free		24339887
Q9H4A3	WNK1	upregulation	urine	1D PAGE 1D LC-MS Label-free		24339887
Q0VXC5	CO3	upregulation	urine	1D PAGE 1D LC-MS Label-free		24339887
B9A064	IGLL5	upregulation	urine	1D PAGE 1D LC-MS Label-free		24339887
P01023	A2MG	upregulation	urine	1D PAGE 1D LC-MS Label-free		24339887
P02760	AMBP	upregulation	urine	1D PAGE 1D LC-MS Label-free		24339887
P01859	IGHG2	upregulation	urine	1D PAGE 1D LC-MS Label-free		24339887
P07737	PROF1	upregulation	urine	1D PAGE 1D LC-MS Label-free		24339887
P01824	HV206	upregulation	urine	1D PAGE 1D LC-MS Label-free		24339887
P08697	A2AP	upregulation	urine	1D PAGE 1D LC-MS Label-free		24339887
P0C0L5	CO4B	upregulation	urine	1D PAGE 1D LC-MS Label-free		24339887
P00738	HPT	upregulation	urine	1D PAGE 1D LC-MS Label-free		24339887
P06727	APOA4	upregulation	urine	1D PAGE 1D LC-MS Label-free		24339887
P11684	UTER	upregulation	urine	1D PAGE 1D LC-MS Label-free		24339887
Q04695	K1C17	upregulation	urine	1D PAGE 1D LC-MS Label-free		24339887
P02790	HEMO	upregulation	urine	1D PAGE 1D LC-MS Label-free		24339887
P19823	ITIH2	upregulation	urine	1D PAGE 1D LC-MS Label-free		24339887
O15552	FFAR2	upregulation	urine	1D PAGE 1D LC-MS Label-free		24339887
P04004	VTNC	upregulation	urine	1D PAGE 1D LC-MS Label-free		24339887
P61626	LYSC	upregulation	urine	1D PAGE 1D LC-MS Label-free		24339887
P06326	HV107	upregulation	urine	1D PAGE 1D LC-MS Label-free		24339887
P02766	TTHY	upregulation	urine	1D PAGE 1D LC-MS Label-free		24339887
P02774	VTDB	upregulation	urine	1D PAGE 1D LC-MS Label-free		24339887
P02647	APOA1	upregulation	urine	1D PAGE 1D LC-MS Label-free		24339887
P01019	ANGT	upregulation	urine	1D PAGE 1D LC-MS Label-free		24339887
P00751	CFAB	upregulation	urine	1D PAGE 1D LC-MS Label-free		24339887
Q02747	GUC2A	upregulation	urine	1D PAGE 1D LC-MS Label-free		24339887
Q15828	CYTM	upregulation	urine	1D PAGE 1D LC-MS Label-free		24339887
P01034	CYTC	upregulation	urine	1D PAGE 1D LC-MS Label-free		24339887
P61769	B2MG	upregulation	urine	1D PAGE 1D LC-MS Label-free		24339887
P02753	RET4	upregulation	urine	1D PAGE 1D LC-MS Label-free		24339887
P48740	Mannose-binding lectin	downregulaiton	urine	2D-DIGE	ELISA analysis and Immunohistochemical staining validation	25973081
P25311	Zinc-alpha-2-glycoprotein, chain B	downregulaiton	urine	2D-DIGE		25973081
P02753	Retinol-binding protein	downregulaiton	urine	2D-DIGE		25973081
P62807	Histone H2B	downregulaiton	urine	2D-DIGE		25973081
P31327	Carbamoyl-phosphate synthetase 1, mitochondrial	downregulaiton	urine	2D-DIGE		25973081
P25311	Zinc-alpha-2-glycoprotein, chain A	upregulation	urine	2D-DIGE		25973081
P02766	Transthyretin Chain A	upregulation	urine	2D-DIGE		25973081
P06576	ATP synthase, H+ transporting, mitochondrial F1 complex, beta subunit	upregulation	urine	2D-DIGE		25973081
	T-cell antigen receptor VJ junction beta chain	upregulation	urine	2D-DIGE		25973081
	Immunoglobulin heavy chain	upregulation	urine	2D-DIGE		25973081
P02760	Alpha-1-microglobulin/bikunin precursor	upregulation	urine	2D-DIGE		25973081
P09913	Interferon-induced protein with tetratricopeptide repeats 2	upregulation	urine	2D-DIGE		25973081
	T-cell receptor beta chain	upregulation	urine	2D-DIGE		25973081
P02787	Serum transferin n-terminal lobe,chain A	upregulation	urine	2D-DIGE		25973081
P10415	Chain A, solution structure of domain 3 from human serum albumin complexed to an anti-apoptotic ligand directed against bcl-Xl and bcl-2	upregulation	urine	2D-DIGE		25973081
P30876	RNA polymerase II subunit	upregulation	urine	2D-DIGE		25973081
P49427	Ubiquitin-conjugating enzyme E2	upregulation	urine	2D-DIGE		25973081
Q9NS73	MAP3K12 binding inhibitory protein 1	upregulation	urine	2D-DIGE		25973081
P55316	Transcription factor HFK3	upregulation	urine	2D-DIGE		25973081
	hypothetical protein	upregulation	urine	2D-DIGE		25973081
